# Supplementary material for: Discovery of Trypanosoma brucei inhibitors enabled by a unified synthesis of diverse sulfonyl fluorides
Source: Commun Chem. 2024 Oct 19;7:237. doi: 10.1038/s42004-024-01327-8 (PMC11490619; doi:10.1038/s42004-024-01327-8)
Supplement: Supplementary file 3 — Supplementary Data 1 [file 42004_2024_1327_MOESM3_ESM.xlsx]

## Sheet: Fig 3A
AlogP	nHA	Class
3.233	25	1
0.945	24	1
2.367	25	1
2.13	18	1
2.23	22	1
1.356	19	1
1.453	20	1
1.895	21	1
2.115	22	1
1.73	26	1
3.099	27	1
3.099	27	1
0.945	24	1
2.021	22	2
1.155	22	2
1.532	20	2
1.018	19	2
1.887	24	2
1.153	19	2
2.063	26	3
1.926	23	3
1.591	22	3
3.88	34	3
2.795	28	3
1.052	20	3
1.962	25	3
1.962	25	3
2.795	28	3
0.894	26	3
1.834	25	3

## Sheet: Fig 3B
compound	pEC50	S.D
A-1	4.02498	0.0345
A-2a	4.01216	0.04071
A-2b	4.52042	0.00521
A-3a	6.27572	0.02531
A-3b	5.61798	0.00362
A-4	4.07582	0.02964
A-6	4.12315	0.04072
A-8	4.47496	0.04533
A-10	4.90623	0.00246
A-12	4.0126	0.03952
A-13	4.47006	0.08731
A-14	4.08234	0.04697
A-20	4.13271
C-1	6.48149	0.12057
C-3	5.09205	0.02259
C-4	5.48678	0.00267
C-6	4.0355	0.04323
C-8a	#VALUE!	0
C-8b	4.07774	0.03217
C-10a	4.26313	0.00448
C-10b	#VALUE!	0
D-3a	6.24413	0.00769
D-3b	5.50724	0.0014
D-4	#VALUE!	0
D-8	4.79507	0.01769
D-10a	5.36653	0.05483
D-10b	6.39794	0.05799
D-13	5.10846	0.03784
D-17	4.54791	0.00961
D-18	4.07402	0.03506
D-19a	4.20489	0.01214

## Sheet: Fig 4A
Conc (mM)	UF-asy1	UF-asy2	UF-asy3	UF-asy4
100	4282	4429	4445	4414
75	4299	4318	4323	4187
50	4505	4643	4648	4652
37.5	4617	4597	4476	4371
25	4562	4731	4740	4663
18.75	4707	4668	4628	4466
12.5	4567	4786	4789	4794
9.375	4793	4713	4678	4491
6.25	4644	4850	4816	4800
4.6875	4790	4685	4710	4520
3.125	49787	44532	50337	42918
2.34375	61270	63080	64284	68162
1.5625	74751	71895	68251	66730
1.17188	68161	68542	69487	75196
0.78125	74559	71316	69801	69116
0.585938	68898	69215	70834	75197
0.390625	77863	72728	70681	68461
0.292969	69480	67913	72576	74612
0.195312	77527	73201	72478	70627
0.146484	71105	71942	72825	75940
0.0976562	76468	76552	73640	74062
0.0732422	74343	73936	73912	75625
0.0488281	77607	77121	77758	78160
0.0366211	76713	76725	76131	71011
HA3 HD1 POC

## Sheet: Fig 4D
treatment	log LFQ1	log LFQ2	log LFQ3	log LFQ4	log LFQ5	log LFQ6	log LFQ7
C-1alk	16.0633	15.7348	15.9677	16.0045	16.1853	16.2404	16.4252
50 nM C-1 +C-1alk	16.4223	16.4217	15.6024	15.8991	16.305	15.7856	15.8038
500 nM C-1 +C-1alk	15.1746	15.2901	15.3984	13.6159	15.2731	15.221	15.4571
2500 nM C-1 +C-1alk	12.2731	11.7944	13.2179
