# Supplementary material for: Discovery of Trypanosoma brucei inhibitors enabled by a unified synthesis of diverse sulfonyl fluorides
Source: Commun Chem. 2024 Oct 19;7:237. doi: 10.1038/s42004-024-01327-8 (PMC11490619; doi:10.1038/s42004-024-01327-8)
Supplement: Supplementary file 4 — Supplementary Table 5 [file 42004_2024_1327_MOESM4_ESM.xlsx]

## Sheet: Key
Supplementary Table S5	Chemical proteomics with probe C-1alk. Identification of proteins following labelling with C-1alk, CuAAC, pull-down, tryptic digest and LC-MS/MS analysis using a timsTOF platform.
Abbreviations	LFQ = label-free quantification using MaxQuant (log2 intensity)
Definitions	t-test difference = Log2(Mean LFQ sample X/Mean LFQ sample Y)
	s0: parameter that controls whether the difference of means impacts on whether a protein is significant in the t-test (as well as p-value. At s0 = 0, only p-value has an impact. Gives rise to the 'curved' significance cut-off seen in volcano plots.
Experimental design	Experiments A-C are independent biological replicates: BSF trypanosome lysates were prepared, labelled, and harvested in separate experiments on different days. Sample lysis and downstream processing was performed together.
Contained in this spreadsheet:
C-1alk_signif	Raw data were filtered to retain only those proteins with >1 MS/MS counts, >1 razor+unique peptides, and quantified in 2 out of 3 replicates. 'razor + unique peptides' 'satisfied' if ≥2 in all replicates of DMSO or C-1alk.
C-1alk_full list	Complete dataset obtained after removing contaminant proteins, NaN (not a number) discarded hits and retention of proteins that satisfied the razor+unique peptides requirement in either DMSO or C-1alk (≥2 in each replicate); then filtered for LFQ quantification in all three replicates and >3 razor+unique peptides overall.
	Missing values were imputed to mimic low abundance values (width 0.3, downshift 1.8, total matrix).
	t-test used (see Main text and Methods for details): two-sample two-sided t-test with permutation-based statistics; FDR = 0.01, S0 = 0.2 (C-1alk/DMSO).
	GO (gene ontology) annotation and binding site data were imported from Uniprot database.

## Sheet: C-1alk proteomics_signif.
List of proteins identified using 1.5 mM of our C-1alk reagent (C-1alk Vs DMSO normalized)
																				DMSO background (LFQ)					C-1alk treated (LFQ)
Number	Significant	-LOG(P-value)	Difference	Uniprot ID	Protein name	Gene name	Organism	Length (AAs)	Mass (Da)	Active site	Peptides	Razor + unique peptides	Unique peptides	Sequence coverage [%]	Unique + razor sequence coverage [%]	Unique sequence coverage [%]	Score	Intensity	MS/MS count	asyA1	asyA2	asyA3	asyB1	asyB2	asyA1	asyA2	asyA3	asyB1	asyB2	asyB3	asyC1
1	+	2.58401	2.64101	D6XKT6	thioredoxin-dependent peroxiredoxin (EC 1.11.1.24)	Tb08.26N11.460 Tb927.8.1990	Trypanosoma brucei brucei (strain 927/4 GUTat10.1)	226	25632	ACT_SITE 81; /note="Cysteine sulfenic acid (-SOH) intermediate; for peroxidase activity"; /evidence="ECO:0000256|PIRSR:PIRSR000239-1"	3	3	3	15	15	15	30.402	6445700	16	12.6969	12.3884	12.8213	12.9988	13.3573	15.9408	16.256	15.8403	12.6884	16.8583	16.3558	14.5152
2	+	4.78865	2.71824	P86934;P86939;Q38C34	Elongation factor 1-alpha 1 (EF-1-alpha 1)	TEF1 Tb10.70.5650	Trypanosoma brucei brucei (strain 927/4 GUTat10.1)	449	49106		16	16	16	49.7	49.7	49.7	323.31	70298000	277	14.7508	13.5892	15.4888	14.8305	14.6389	17.5276	16.9722	17.6598	17.7277	16.3384	17.5284	17.891
3	+	3.29665	0.972852	Q381B0	T-complex protein 1 subunit alpha (CCT-alpha)	Tb11.01.8510	Trypanosoma brucei brucei (strain 927/4 GUTat10.1)	505	54624		9	9	9	25.5	25.5	25.5	162.24	4752500	56	12.1371	13.4742	12.7772	12.8807	13.173	13.7036	13.9191	13.8983	13.7993	13.7381	14.0371	13.9337
4	+	6.39742	3.53951	Q382C4	60S ribosomal protein L18a	Tb10.70.3510 Tb11.01.5720	Trypanosoma brucei brucei (strain 927/4 GUTat10.1)	179	20904		6	6	6	40.2	40.2	40.2	323.31	23325000	85	13.4848	13.2915	14.5705	12.9838	12.3893	16.6535	16.6847	16.9258	16.9227	16.9293	17.0705	16.9981
5	+	2.45439	2.85411	Q382M7;Q382L7	Elongation factor 1 gamma, putative	Tb11.01.4660	Trypanosoma brucei brucei (strain 927/4 GUTat10.1)	404	46304		13	13	13	38.9	38.9	38.9	323.31	26479000	137	16.9557	13.2821	12.8915	15.596	12.1806	17.0241	16.6612	17.0287	17.3023	16.8551	17.0655	17.31
6	+	3.28493	2.75312	Q382Z8	40S ribosomal protein S17, putative	Tb11.01.3675 Tb11.01.3676	Trypanosoma brucei brucei (strain 927/4 GUTat10.1)	142	16222		7	7	7	40.8	40.8	40.8	65.648	51936000	90	16.441	12.7669	14.9395	16.1686	15.1661	17.9934	17.8852	17.8057	17.7012	18.2558	17.8225	17.4831
7	+	2.92579	1.93076	Q383C6	Glycosomal membrane protein, putative	Tb11.01.3370	Trypanosoma brucei brucei (strain 927/4 GUTat10.1)	218	24027		3	3	3	17	17	17	89.283	3544600	31	13.0278	12.4615	12.8821	15.0524	12.8574	14.4244	15.4539	15.6387	15.4139	14.7249	15.1573	15.4957
8	+	2.1206	2.53622	Q388X5;Q383V6	Large ribosomal subunit protein eL34	Tb10.389.0910	Trypanosoma brucei brucei (strain 927/4 GUTat10.1)	170	19366		8	8	8	28.2	28.2	28.2	323.31	115690000	193	17.5144	13.0341	17.0307	17.8342	17.0156	18.8634	18.5289	18.8216	19.1399	18.4632	19.8212	19.5159
9	+	2.1332	1.74935	Q383V8	Ribosomal protein	Tb10.05.0220 Tb11.01.1470	Trypanosoma brucei brucei (strain 927/4 GUTat10.1)	214	24597		8	8	8	46.7	46.7	46.7	317.45	27683000	150	16.0039	13.0231	16.2573	15.9013	15.5418	17.4244	17.0136	17.4613	17.4904	16.3944	16.947	16.9326
10	+	3.32771	1.14442	Q383W5	glycine--tRNA ligase (EC 6.1.1.14) (Diadenosine tetraphosphate synthetase)	Tb11.01.1400	Trypanosoma brucei brucei (strain 927/4 GUTat10.1)	624	70176		7	7	7	15.2	15.2	15.2	79.947	4187900	39	13.1269	13.423	13.3004	13.1938	12.3197	14.3009	14.1819	14.3166	14.6615	13.559	14.0716	14.4287
11	+	3.72938	1.96443	Q383X6	14-3-3-like protein, putative	Tb11.01.1290	Trypanosoma brucei brucei (strain 927/4 GUTat10.1)	262	30310		4	4	4	16.4	16.4	16.4	55.336	5048000	31	14.0626	11.547	12.5085	12.4811	12.8221	14.5136	14.4354	14.6329	14.7583	14.7077	14.6294	14.8635
12	+	5.82755	1.3848	Q384Q5	Glucose-regulated protein 78, putative	Tb11.02.5450 Tb11.02.5500	Trypanosoma brucei brucei (strain 927/4 GUTat10.1)	653	71435		31	31	31	54.5	54.5	54.5	323.31	68889000	547	15.7291	14.8417	15.6261	15.2953	15.3336	16.5888	16.6115	16.8006	16.7849	16.7612	16.8271	16.8757
13	+	5.10374	1.56925	Q384S7	Glycerol-3-phosphate dehydrogenase (EC 1.1.5.3)	Tb11.02.5280	Trypanosoma brucei brucei (strain 927/4 GUTat10.1)	603	66992		19	19	19	43.8	43.8	43.8	323.31	19689000	202	13.8382	14.4173	14.605	14.7276	14.0424	15.7723	15.5359	15.9205	15.6592	15.9857	16.3809	16.013
14	+	4.06045	2.19577	Q385T6	60S ribosomal protein L17, putative	Tb10.61.2090 Tb11.02.2430	Trypanosoma brucei brucei (strain 927/4 GUTat10.1)	166	19106		3	3	3	16.9	16.9	16.9	23.535	5341000	32	12.927	12.165	12.2919	13.1041	13.1839	13.7865	14.9784	14.6775	15.1309	14.655	15.8912	15.3918
15	+	4.48852	0.987048	Q386D9	leucine--tRNA ligase (EC 6.1.1.4) (Leucyl-tRNA synthetase)	Tb11.02.1210	Trypanosoma brucei brucei (strain 927/4 GUTat10.1)	1074	121825		10	10	10	13.3	13.3	13.3	111.76	3929300	32	12.7367	12.7495	12.5001	12.9804	13.1175	13.8783	13.8145	13.587	13.6164	14.0459	13.5393	14.1457
16	+	3.50006	1.64457	Q386F5	Aminopeptidase (EC 3.4.11.-)	Tb11.02.1070	Trypanosoma brucei brucei (strain 927/4 GUTat10.1)	871	98100	ACT_SITE 316; /note="Proton acceptor"; /evidence="ECO:0000256|PIRSR:PIRSR634016-1"	7	7	7	11.7	11.7	11.7	110.78	3643100	37	12.0832	13.0681	12.824	12.164	13.0162	13.7756	14.0284	14.1528	14.92	13.5821	14.4195	15.0511
17	+	3.08225	0.921753	Q386I6	Dynein heavy chain, putative	Tb11.02.0760	Trypanosoma brucei brucei (strain 927/4 GUTat10.1)	4658	531185		36	36	36	10.1	10.1	10.1	323.31	16904000	177	12.8481	12.9677	13.8953	13.7275	12.8106	14.2555	14.2363	14.229	14.0997	14.0386	14.156	14.186
18	+	3.27523	1.68632	Q386I7	T-complex protein 1 subunit zeta (CCT-zeta)	Tb11.02.0750	Trypanosoma brucei brucei (strain 927/4 GUTat10.1)	544	59580		8	8	8	22.8	22.8	22.8	323.31	5768400	66	13.9013	13.0309	13.064	13.4822	11.5924	14.987	14.852	14.7041	14.7398	14.7881	14.42	14.4124
19	+	2.7763	1.21453	Q386R3	Aminopeptidase, putative (EC 3.4.11.-)	Tb11.02.0070	Trypanosoma brucei brucei (strain 927/4 GUTat10.1)	565	60586		3	3	3	9	9	9	209.86	2788700	38	13.4345	12.1323	13.4475	12.9651	13.7445	14.0368	13.8452	14.4613	14.6987	14.1021	14.7558	14.615
20	+	3.84379	1.02649	Q386W0	arginine--tRNA ligase (EC 6.1.1.19) (Arginyl-tRNA synthetase)	Tb11.46.0008	Trypanosoma brucei brucei (strain 927/4 GUTat10.1)	692	78433		4	4	4	6.9	6.9	6.9	51.853	2341400	33	12.0539	12.4195	12.6365	13.0318	12.8608	13.6792	13.7217	13.1919	13.5464	13.6287	13.8805	13.7406
21	+	3.68205	1.77881	Q386W1	RNA helicase (EC 3.6.4.13)	Tb11.46.0009	Trypanosoma brucei brucei (strain 927/4 GUTat10.1)	517	58460		7	7	7	19.9	19.9	19.9	159.6	5147700	38	11.9557	12.1972	13.1928	12.1701	13.1046	13.6757	13.7175	14.6793	14.7327	13.9296	14.57	14.8153
22	+	2.6932	1.26533	Q386W9	CCT-beta	Tb11.42.0003	Trypanosoma brucei brucei (strain 927/4 GUTat10.1)	529	58058		12	12	12	32.7	32.7	32.7	323.31	8234600	104	12.8475	12.7592	14.2976	14.2746	12.7682	14.6063	14.619	14.7185	14.7644	14.5014	14.6792	14.6945
23	+	4.25591	1.80401	Q387Q3	Inosine-5'-monophosphate dehydrogenase (EC 1.1.1.205)	Tb10.61.0150	Trypanosoma brucei brucei (strain 927/4 GUTat10.1)	447	48482	ACT_SITE 260; /note="Thioimidate intermediate"; /evidence="ECO:0000256|PIRSR:PIRSR000130-1"; ACT_SITE 358; /note="Proton acceptor"; /evidence="ECO:0000256|PIRSR:PIRSR000130-1"	11	11	11	29.3	29.3	29.3	323.31	11476000	123	13.643	13.1066	14.302	13.0852	14.4826	15.1551	15.5977	15.818	15.8958	15.5136	15.3093	15.4056
24	+	5.15736	1.63539	Q388C4	ADP/ATP translocase (ADP,ATP carrier protein)	Tb10.61.1810 Tb10.61.1820 Tb10.61.1830	Trypanosoma brucei brucei (strain 927/4 GUTat10.1)	307	34075		4	4	4	14.7	14.7	14.7	57.265	3804000	31	13.1383	12.4832	12.8741	12.39	13.565	14.3278	14.4785	14.6585	14.7415	14.3305	14.5478	14.594
25	+	4.3377	1.0121	Q388V7	proline--tRNA ligase (EC 6.1.1.15) (Prolyl-tRNA synthetase)	Tb10.389.0630	Trypanosoma brucei brucei (strain 927/4 GUTat10.1)	808	90961		4	4	4	7.3	7.3	7.3	71.31	2538000	40	13.1645	12.4609	12.5567	13.2149	12.9811	13.8215	13.7161	14.0757	13.9695	13.7118	13.817	14.1024
26	+	3.20663	0.994437	Q388Z2;Q388Z3	Plasma membrane ATPase (EC 7.1.2.1)	Tb10.389.1170	Trypanosoma brucei brucei (strain 927/4 GUTat10.1)	920	100636		11	11	11	15.8	15.8	15.8	321.93	5173900	79	13.057	12.6008	12.8711	12.2274	13.6516	13.8882	14.0487	13.9524	13.8223	13.7345	13.7766	13.9094
27	+	2.52394	1.7953	Q389K1	60S ribosomal protein L6, putative	Tb10.26.0560	Trypanosoma brucei brucei (strain 927/4 GUTat10.1)	192	21185		10	10	10	59.4	59.4	59.4	323.31	22955000	135	15.1842	13.5084	15.2683	15.5765	12.827	16.3991	16.4584	16.1214	16.0513	16.4357	16.0508	16.3606
28	+	2.17524	1.2536	Q389K9	Paraflagellar rod component	Tb10.26.0680	Trypanosoma brucei brucei (strain 927/4 GUTat10.1)	126	14328		2	2	2	20.6	20.6	20.6	44.086	3079500	25	13.4123	13.3376	13.2406	12.185	13.6103	14.6517	14.6725	14.6993	14.7389	14.487	14.7222	12.9038
29	+	1.81782	1.78679	Q389P1	Heat shock protein 83	Tb10.26.1080	Trypanosoma brucei brucei (strain 927/4 GUTat10.1)	704	80763		32	32	32	46	46	46	323.31	112500000	607	16.7457	12.988	16.7988	16.3894	16.6108	17.4635	17.5821	17.6819	17.7462	17.6216	17.8233	17.9349
30	+	4.18562	1.06801	Q389P5	Argonaute-like protein	Tb10.406.0020	Trypanosoma brucei brucei (strain 927/4 GUTat10.1)	903	99086		7	7	7	10.7	10.7	10.7	59.439	3135200	39	13.2715	12.9927	13.3594	12.3853	13.3178	14.3308	14.1055	14.1126	13.9646	13.962	14.2333	14.2245
31	+	2.61244	1.26012	Q389R7	very-long-chain (3R)-3-hydroxyacyl-CoA dehydratase (EC 4.2.1.134)	Tb10.406.0290	Trypanosoma brucei brucei (strain 927/4 GUTat10.1)	266	29674		2	2	2	9.8	9.8	9.8	323.31	2557400	53	12.0335	13.0926	13.3214	12.5973	14.2444	14.3501	14.1311	14.1481	14.2677	14.36	14.4516	14.5171
32	+	7.2654	2.1137	Q38A18	Paraflagellar rod component	Tb10.6k15.0810	Trypanosoma brucei brucei (strain 927/4 GUTat10.1)	1082	118666		23	23	23	30.6	30.6	30.6	323.31	28983000	242	15.5225	15.6271	15.7685	15.9464	15.5459	17.5602	17.338	18.0906	17.8125	17.6743	17.9555	18.1391
33	+	1.91942	1.91244	Q38AC0;Q38AB9;Q38AB8	Hexose transporter	Tb10.6k15.2040	Trypanosoma brucei brucei (strain 927/4 GUTat10.1)	527	56460		4	4	4	8.3	8.3	8.3	138	9354700	82	12.8928	12.9501	15.5655	15.7912	12.8323	16.4852	16.555	15.5035	15.4496	16.5699	15.5533	15.3153
34	+	2.70819	1.64174	Q38AE5	CCT-theta	Tb10.6k15.2330	Trypanosoma brucei brucei (strain 927/4 GUTat10.1)	537	58081		9	9	9	22.3	22.3	22.3	323.31	6838200	60	11.6332	12.5307	13.6946	14.2548	12.9122	14.5518	14.4458	14.9638	14.8558	14.2375	14.8338	14.6393
35	+	4.59437	1.79119	Q38AH1	2,3-bisphosphoglycerate-independent phosphoglycerate mutase (PGMi) (TbiPGAM) (iPGAM) (EC 5.4.2.12) (Phosphoglycerate mutase)	PGAM Tb10.6k15.2620	Trypanosoma brucei brucei (strain 927/4 GUTat10.1)	551	60604	ACT_SITE 74; /note="Phosphoserine intermediate"; /evidence="ECO:0000255|PIRSR:PIRSR001492-1, ECO:0000269|PubMed:11682175"	7	7	7	18	18	18	200.4	5214300	57	12.4545	13.0095	12.4997	11.8305	12.9189	13.7001	14.4171	14.6897	14.7989	14.3873	13.9932	14.3503
36	+	2.39289	1.3637	Q38AR9	Glyceraldehyde-3-phosphate dehydrogenase (EC 1.2.1.12)	Tb10.6k15.3850	Trypanosoma brucei brucei (strain 927/4 GUTat10.1)	331	35611	ACT_SITE 150; /note="Nucleophile"; /evidence="ECO:0000256|PIRSR:PIRSR000149-1"	4	4	4	15.4	15.4	15.4	42.018	4270700	30	13.8702	11.6869	13.6149	13.5977	12.2812	14.2447	14.4027	14.2235	14.1003	14.5233	14.5305	14.5923
37	+	5.94627	3.23041	Q38B01	Clathrin heavy chain	Tb10.70.0830	Trypanosoma brucei brucei (strain 927/4 GUTat10.1)	1703	190626		44	44	44	37.4	37.4	37.4	323.31	43154000	439	13.6102	13.5736	12.0971	12.0241	12.7693	16.0653	15.7828	16.325	16.0392	15.5896	16.3814	16.1336
38	+	2.8274	1.43588	Q38B27	Valosin-containing protein homolog	Tb10.70.1190	Trypanosoma brucei brucei (strain 927/4 GUTat10.1)	780	85826		10	10	10	18.3	18.3	18.3	323.31	13147000	125	13.2564	15.0429	14.0601	14.1111	12.9931	15.7375	15.5824	15.4777	15.4874	15.0015	15.024	14.9897
39	+	5.80251	1.31475	Q38BE4	Elongation factor 2	Tb10.70.2650 Tb10.70.2660	Trypanosoma brucei brucei (strain 927/4 GUTat10.1)	846	94334		36	36	36	52.2	52.2	52.2	323.31	126020000	611	16.1108	15.7361	16.3771	16.1747	16.1803	17.1163	17.2511	17.609	17.511	17.2603	17.6709	17.5952
40	+	2.62007	1.0262	Q38BI9;Q38BI8	60S ribosomal protein L30	Tb10.70.3170	Trypanosoma brucei brucei (strain 927/4 GUTat10.1)	105	11512		5	5	5	59	59	59	142.62	5626200	54	13.5687	12.956	14.4861	13.4509	13.6927	14.7841	14.5552	14.0886	15.0004	14.453	15.0504	14.6678
41	+	2.90419	1.26733	Q38BS5	Multifunctional fusion protein [Includes: Delta-1-pyrroline-5-carboxylate dehydrogenase (P5C dehydrogenase) (L-glutamate gamma-semialdehyde dehydrogenase); L-glutamate gamma-semialdehyde dehydrogenase (EC 1.2.1.88)]	Tb10.70.4280	Trypanosoma brucei brucei (strain 927/4 GUTat10.1)	561	62037	ACT_SITE 302; /evidence="ECO:0000256|PROSITE-ProRule:PRU10007"	6	6	6	15.7	15.7	15.7	113.8	4027400	41	12.6884	12.4264	12.9895	14.0621	12.816	14.277	13.8991	14.9055	13.8277	14.3485	14.1535	14.4353
42	+	3.39848	1.16387	Q38BV6	phosphopyruvate hydratase (EC 4.2.1.11)	Tb10.70.4740	Trypanosoma brucei brucei (strain 927/4 GUTat10.1)	429	46592	ACT_SITE 208; /note="Proton donor"; /evidence="ECO:0000256|PIRSR:PIRSR001400-1"; ACT_SITE 343; /note="Proton acceptor"; /evidence="ECO:0000256|PIRSR:PIRSR001400-1"	25	25	25	66.9	66.9	66.9	323.31	154050000	527	17.9687	16.5579	17.5529	17.5678	18.0419	18.6898	18.6871	18.7743	18.7628	18.5029	18.7991	18.6961
43	+	2.67	1.26328	Q38CD4	T-complex protein 1 subunit delta	Tb10.70.7050	Trypanosoma brucei brucei (strain 927/4 GUTat10.1)	536	58362		13	13	13	32.6	32.6	32.6	313.45	8401600	88	13.8651	13.1278	13.6844	14.6963	12.5057	14.7047	14.8307	14.885	14.78	14.7325	14.978	14.9631
44	+	3.94461	1.25535	Q38CI4	40S ribosomal proteins S11, putative	Tb10.70.7695	Trypanosoma brucei brucei (strain 927/4 GUTat10.1)	174	20087		8	1	1	33.9	6.9	6.9	323.31	2938700	26	13.8001	13.055	13.8209	12.5942	13.5322	14.4074	14.6143	14.8016	14.7416	14.4877	14.673	14.585
45	+	4.03563	1.52501	Q38CI6	RNA helicase (EC 3.6.4.13)	Tb10.70.7730	Trypanosoma brucei brucei (strain 927/4 GUTat10.1)	436	49226		3	3	3	9.6	9.6	9.6	35.324	2831800	22	12.8069	12.6511	13.457	11.8842	12.67	14.4372	14.356	13.7792	14.0369	14.6129	14.2374	14.0724
46	+	3.19467	1.118	Q38CW7	Calcium motive p-type ATPase, putative (EC 3.6.3.-)	Tb09.244.2570	Trypanosoma brucei brucei (strain 927/4 GUTat10.1)	1041	113976		5	5	5	8.1	8.1	8.1	159.98	4255700	56	12.6048	12.5451	13.6281	13.3724	13.1121	14.4923	14.2771	14.4007	14.5228	13.8184	13.8568	13.8254
47	+	2.17132	1.57588	Q38D58	Kinetoplastid membrane protein KMP-11	Tb09.211.4511 Tb09.211.4512 Tb09.211.4513	Trypanosoma brucei brucei (strain 927/4 GUTat10.1)	92	11077		3	3	3	35.9	35.9	35.9	100.92	4254300	42	13.1344	12.8673	11.8975	12.4557	12.5764	14.5512	14.445	14.5584	13.7308	14.7652	12.1861	14.8982
48	+	2.78995	1.23491	Q38DE8	Ubiquitin-activating enzyme E1, putative	Tb09.211.3610	Trypanosoma brucei brucei (strain 927/4 GUTat10.1)	1214	134655	ACT_SITE 710; /note="Glycyl thioester intermediate"; /evidence="ECO:0000256|PROSITE-ProRule:PRU10132"	22	22	22	23.1	23.1	23.1	323.31	23821000	234	14.7544	13.2636	15.12	15.1076	14.5225	15.6423	15.7653	15.9172	15.8535	15.5925	15.9188	15.8301
49	+	4.99338	2.02957	Q38DF2;Q38DE9;Q38DF3;Q38DF0	glycerol kinase (EC 2.7.1.30) (ATP:glycerol 3-phosphotransferase)	Tb09.211.3550	Trypanosoma brucei brucei (strain 927/4 GUTat10.1)	512	56366		28	28	28	55.5	55.5	55.5	323.31	145450000	539	16.7102	15.3758	16.7498	16.8216	16.8883	18.4051	18.4928	18.5414	18.515	18.9196	18.3828	18.5143
50	+	2.32286	2.10903	Q38DH8	60S ribosomal subunit protein L31, putative	Tb09.211.3270 Tb09.211.3280	Trypanosoma brucei brucei (strain 927/4 GUTat10.1)	188	21693		9	9	9	38.3	38.3	38.3	323.31	42275000	209	14.7812	13.2652	14.6839	14.9542	15.0514	16.1612	17.0464	17.4302	17.5577	14.2819	16.9178	17.1983
51	+	2.06606	2.1247	Q38DI7	6-phosphogluconate dehydrogenase, decarboxylating (EC 1.1.1.44)	Tb09.211.3180	Trypanosoma brucei brucei (strain 927/4 GUTat10.1)	479	52166	ACT_SITE 186; /note="Proton acceptor"; /evidence="ECO:0000256|PIRSR:PIRSR000109-1"; ACT_SITE 193; /note="Proton donor"; /evidence="ECO:0000256|PIRSR:PIRSR000109-1"	7	7	7	20	20	20	86.329	5514700	26	13.1925	11.7867	12.8596	12.2296	12.9007	15.1401	15.4905	14.5359	15.1273	14.7822	11.8543	16.0996
52	+	2.62702	2.01139	Q38DP2	60S ribosomal protein L23, putative	Tb09.211.2630 Tb09.211.2640	Trypanosoma brucei brucei (strain 927/4 GUTat10.1)	139	14963		3	3	3	30.9	30.9	30.9	65.317	5493300	40	13.2254	12.5413	12.6875	11.9146	12.9693	15.0137	15.9666	14.2143	13.7021	16.0782	14.1102	13.6681
53	+	4.27082	1.81131	Q38DP9	T-complex protein 1 subunit eta (TCP-1-eta) (CCT-eta)	Tb09.211.2570	Trypanosoma brucei brucei (strain 927/4 GUTat10.1)	568	61472		13	13	13	34.5	34.5	34.5	323.31	13049000	123	12.735	13.1988	14.5392	13.6808	13.2354	15.3583	15.2911	15.4378	15.6376	15.2074	15.0756	15.0161
54	+	3.29698	1.35985	Q38FB8;Q38FB7;Q38FB9	Fatty acyl CoA synthetase 3 (EC 6.2.1.3)	Tb09.160.2810	Trypanosoma brucei brucei (strain 927/4 GUTat10.1)	702	77854		8	8	8	15.7	15.7	15.7	177.78	9000500	99	12.1702	13.9964	13.7472	13.2288	13.3507	14.6119	14.439	14.8373	14.7	14.8236	14.4691	14.7287
55	+	2.1784	1.59007	Q38FL2	Uncharacterized protein	Tb09.160.1790	Trypanosoma brucei brucei (strain 927/4 GUTat10.1)	566	62877		6	6	6	12.9	12.9	12.9	162.49	9281300	68	14.9686	12.9358	14.9689	12.5572	13.1561	14.8606	14.8904	15.6105	15.7066	14.9193	15.6178	15.5466
56	+	5.67024	2.43983	Q4FKD8	Dynein light chain	Tb11.0845 Tb11.50.0007	Trypanosoma brucei brucei (strain 927/4 GUTat10.1)	90	10429		1	1	1	24.4	24.4	24.4	142.05	5457300	25	12.3232	13.6631	12.7271	12.708	13.1229	15.86	15.8024	15.0493	15.1406	15.5134	15.0498	15.0252
57	+	6.57804	3.03431	Q4FKG9	40S ribosomal protein S14	Tb06.30P15.510 Tb11.0290 Tb11.0390 Tb927.6.4980	Trypanosoma brucei brucei (strain 927/4 GUTat10.1)	144	15513		4	4	4	38.2	38.2	38.2	86.88	6792900	46	13.0333	11.6573	12.4698	12.0569	13.0599	15.4814	15.4116	15.7073	15.618	15.0784	15.7649	15.3668
58	+	5.59408	0.727714	Q4GYY6	Tubulin beta chain	TB927.1.2330 TB927.1.2350 TB927.1.2370 TB927.1.2390	Trypanosoma brucei brucei (strain 927/4 GUTat10.1)	442	49704		22	22	22	67.4	67.4	67.4	323.31	373300000	724	19.1166	18.848	19.0857	19.0207	18.9027	19.6227	19.5556	19.7516	19.6643	19.6519	19.864	19.9471
59	+	2.58743	1.04798	Q4GZ52	ARM-like helical domain-containing protein	TB927.1.1670	Trypanosoma brucei brucei (strain 927/4 GUTat10.1)	1081	120874		3	3	3	4.9	4.9	4.9	27.574	1837000	20	12.1849	13.4853	12.6889	12.6372	13.1182	14.018	13.8267	14.3414	14.4109	13.3305	13.4426	13.726
60	+	4.6601	1.76116	Q4GZG4	Phosphoglycerate kinase (EC 2.7.2.3)	PGKC TB927.1.700	Trypanosoma brucei brucei (strain 927/4 GUTat10.1)	440	47246		12	12	3	40.5	40.5	10.5	323.31	32463000	222	15.3504	13.8825	15.1454	15.1333	14.8195	16.2993	16.73	16.9034	16.8445	16.4569	16.5508	16.6069
61	+	1.97641	1.35133	Q57TU7	Paraflagellar rod component	Tb08.30K1.530 Tb927.8.6660	Trypanosoma brucei brucei (strain 927/4 GUTat10.1)	607	69056		12	12	12	26.9	26.9	26.9	218.94	11381000	123	12.133	13.547	14.7747	14.9591	13.2696	15.082	15.0245	15.0859	15.1469	15.0479	15.1512	15.0775
62	+	2.4837	1.01447	Q57U86	Glutamine hydrolysing (Not ammonia-dependent) carbomoyl phosphate synthase, putative (EC 6.3.5.5)	Tb05.6E7.720 Tb927.5.3800	Trypanosoma brucei brucei (strain 927/4 GUTat10.1)	1833	204096	ACT_SITE 253; /note="Nucleophile"; /evidence="ECO:0000256|PROSITE-ProRule:PRU00605"; ACT_SITE 338; /evidence="ECO:0000256|PROSITE-ProRule:PRU00605"; ACT_SITE 340; /evidence="ECO:0000256|PROSITE-ProRule:PRU00605"	9	9	9	6.5	6.5	6.5	261.21	6636100	100	12.1707	13.6092	13.4529	12.6583	13.495	13.7668	14.0082	14.3036	14.4542	13.726	14.2122	14.1707
63	+	3.25746	3.09179	Q57V54;Q57V55	60S ribosomal protein L13	Tb03.3K10.390 Tb927.3.3320	Trypanosoma brucei brucei (strain 927/4 GUTat10.1)	218	25428		18	18	18	57.3	57.3	57.3	323.31	301310000	427	16.4349	13.1671	16.7257	16.3772	16.629	18.3161	18.3954	19.323	19.27	18.3243	19.6053	19.476
64	+	2.58098	1.21517	Q57VE2	Short-chain dehydrogenase, putative	Tb05.30H13.140 Tb927.5.1210	Trypanosoma brucei brucei (strain 927/4 GUTat10.1)	311	33876		7	7	7	22.5	22.5	22.5	79.847	5070800	37	12.5281	12.6022	12.3476	13.0966	14.0659	13.8846	13.9028	13.7942	14.0387	14.1529	14.3931	14.8363
65	+	3.16055	1.67677	Q57VR7	Heat shock 70 kDa protein, putative	Tb07.29K4.620 Tb927.7.710	Trypanosoma brucei brucei (strain 927/4 GUTat10.1)	639	70212		9	7	7	20.3	15.8	15.8	182.5	5290200	47	12.9062	12.2905	13.4754	12.5624	14.3736	15.1223	15.1199	14.7077	14.2974	15.2218	14.6331	14.4865
66	+	3.41405	1.09903	Q57W36;Q57W35	dolichyl-diphosphooligosaccharide--protein glycotransferase (EC 2.4.99.18)	Tb05.28F8.490 Tb927.5.910	Trypanosoma brucei brucei (strain 927/4 GUTat10.1)	821	92297		3	3	1	6.5	6.5	2.3	323.31	3807400	68	13.403	13.0856	13.3238	14.366	13.0459	14.5338	14.4077	14.4477	14.5017	14.4318	14.6566	14.8281
67	+	1.75631	1.77599	Q57WB4;Q57WB2	Tryparedoxin	Tb03.28C22.710 Tb927.3.3780	Trypanosoma brucei brucei (strain 927/4 GUTat10.1)	144	15891		5	5	5	50	50	50	114.89	8747200	57	12.3659	16.1909	12.8165	15.3097	13.1365	15.6272	15.713	15.8191	15.8797	15.8565	15.6046	15.6791
68	+	8.93061	2.97098	Q57WX6;Q57VT8;Q383F6;Q580B5	Dynein heavy chain, putative	Tb03.27F10.490 Tb927.3.930	Trypanosoma brucei brucei (strain 927/4 GUTat10.1)	4639	531415		28	28	27	8.1	8.1	7.9	323.31	17867000	167	12.9107	12.7185	12.9995	12.5369	12.1932	15.7637	15.6484	15.6489	15.7715	15.3012	15.727	15.6384
69	+	2.36855	1.85329	Q57WZ3	GTP-binding nuclear protein	Tb03.27F10.90 Tb927.3.1120	Trypanosoma brucei brucei (strain 927/4 GUTat10.1)	217	24406		6	6	6	34.1	34.1	34.1	97.444	6032900	37	14.5165	11.5506	12.5191	14.5586	13.0977	14.5994	15.0709	15.1653	14.9223	14.9342	15.469	15.5515
70	+	3.25147	1.44126	Q57XJ5	ADP-ribosylation factor-like protein 3A, putative	Tb03.25B21.123 Tb927.3.3450	Trypanosoma brucei brucei (strain 927/4 GUTat10.1)	178	19881		4	4	4	29.2	29.2	29.2	166.48	4549200	46	12.8528	12.2519	12.8753	13.2693	14.2436	14.4698	14.3869	14.4376	14.7612	14.8722	14.2528	14.5983
71	+	4.19581	1.12723	Q57XK9;Q57XL0	DUF4201 domain-containing protein	Tb07.22O10.860 Tb927.7.2650	Trypanosoma brucei brucei (strain 927/4 GUTat10.1)	537	62172		4	4	4	7.1	7.1	7.1	55.693	3234800	46	12.9619	12.4452	12.5014	13.4129	12.967	13.914	13.9403	13.7262	13.9991	13.8531	14.3309	14.1305
72	+	4.36342	1.92909	Q57Y40	Monoglyceride lipase, putative	Tb04.1D20.80 Tb927.4.4360	Trypanosoma brucei brucei (strain 927/4 GUTat10.1)	310	34992		7	7	6	33.9	33.9	28.4	323.31	7785000	70	13.2649	12.4112	12.4667	12.316	13.7235	15.12	15.0235	14.6892	14.9348	15.0104	14.3003	14.2805
73	+	3.24068	1.16598	Q57YQ4	3-methylcrotonyl-CoA carboxylase, putative	Tb08.10K10.840 Tb927.8.6970	Trypanosoma brucei brucei (strain 927/4 GUTat10.1)	678	73907		12	12	12	25.2	25.2	25.2	323.31	8902800	117	14.0826	13.2667	13.0592	12.6179	13.0239	14.0989	13.9997	14.5321	14.576	14.248	14.4257	14.7517
74	+	2.15107	1.454	Q57YR7	Acetyl-CoA carboxylase, putative (EC 6.4.1.2)	Tb08.10K10.720 Tb927.8.7100	Trypanosoma brucei brucei (strain 927/4 GUTat10.1)	2181	242915		90	90	90	57	57	57	323.31	1096900000	2313	19.2409	16.8467	19.3235	19.1967	19.3	19.8703	19.8633	20.4866	20.5385	19.8602	20.5112	20.5189
75	+	4.54122	1.71534	Q57YZ8	T-complex protein 1 subunit gamma	Tb08.28L1.90 Tb927.8.3150	Trypanosoma brucei brucei (strain 927/4 GUTat10.1)	556	60817		10	10	10	27.7	27.7	27.7	323.31	10459000	119	13.2449	12.2125	13.8547	13.4248	13.0575	14.7305	14.7221	14.9413	14.8418	14.6924	15.0992	15.0921
76	+	9.3684	3.15698	Q57Z55	Calcium-transporting ATPase (EC 7.2.2.10)	Tb05.27M3.570 Tb927.5.3400	Trypanosoma brucei brucei (strain 927/4 GUTat10.1)	1011	110318		9	9	9	10	10	10	167.05	9764300	52	13.094	12.9164	13.3549	13.386	12.6987	16.06	15.9747	16.3998	16.2667	16.2883	16.4631	16.2762
77	+	2.59831	2.03496	Q57ZC7	Putative enoyl-CoA reductase (Putative 3-oxo-5-alpha-steroid 4-dehydrogenase) (EC 1.3.1.-)	ENCR Tb03.30P12.550 Tb927.3.1840	Trypanosoma brucei brucei (strain 927/4 GUTat10.1)	298	33355		4	4	4	13.8	13.8	13.8	75.561	10629000	73	12.5633	12.5638	15.4014	14.7975	12.8451	15.4531	15.6474	15.7733	15.8168	15.4338	15.7626	15.7975
78	+	8.44821	2.46628	Q57ZI7	60S ribosomal protein L19, putative	Tb07.27E10.170 Tb07.27E10.210 Tb927.7.5000 Tb927.7.5020	Trypanosoma brucei brucei (strain 927/4 GUTat10.1)	260	29409		2	2	2	8.8	8.8	8.8	54.074	7502500	33	12.9169	13.2532	13.4571	13.5296	13.6488	15.7932	15.8232	15.9282	15.5198	15.8814	15.7898	16.0563
79	+	1.98314	1.34682	Q57ZL6	Inosine-adenosine-guanosine-nucleoside hydrolase (EC 3.2.2.1)	Tb03.27C5.420 Tb927.3.2960	Trypanosoma brucei brucei (strain 927/4 GUTat10.1)	327	35848		5	5	5	20.8	20.8	20.8	174.55	6385400	54	12.8577	13.3958	15.5829	14.5808	13.1926	15.0806	15.0984	15.3317	15.378	15.312	15.5826	15.0981
80	+	2.78913	1.4802	Q580S2;Q381N6;Q57TX7	Tb-292 membrane associated protein	Tb03.5L5.760 Tb927.3.5530	Trypanosoma brucei brucei (strain 927/4 GUTat10.1)	2463	279196		2	2	2	13.4	13.4	13.4	30.692	1922200	23	12.0395	13.213	12.9756	12.4171	12.9996	13.8334	13.1714	14.5899	14.533	13.6938	14.6303	15.0126
81	+	7.22469	1.22477	Q580U1	Hsc70-interacting protein (Hip), putative	Tb03.5L5.520 Tb927.3.5340	Trypanosoma brucei brucei (strain 927/4 GUTat10.1)	384	42028		4	4	4	12.2	12.2	12.2	77.308	2606900	19	12.5342	12.9275	12.5569	12.5099	12.6609	13.8858	13.8442	13.9812	14.0455	13.8143	13.6462	13.8213
82	+	2.57141	1.52637	Q581V1	Amidinotransferase	Tb04.2L9.440 Tb927.4.1300	Trypanosoma brucei brucei (strain 927/4 GUTat10.1)	374	42015		8	8	8	35	35	35	130.82	6422100	54	13.0941	12.5013	13.2957	13.4345	14.6614	15.0573	14.6264	15.4104	15.5459	13.8901	15.0785	14.8577
83	+	4.00884	1.57112	Q581Z5	Golgi/lysosome glycoprotein 1	Tb08.26N11.310 Tb927.8.1870	Trypanosoma brucei brucei (strain 927/4 GUTat10.1)	616	67597		8	8	8	16.9	16.9	16.9	139.91	4748800	59	13.0142	13.4187	12.2918	12.0953	13.5072	14.552	14.6044	14.4551	14.1881	14.6477	14.3798	14.2287
84	+	1.95509	1.43683	Q582X2	ATP-dependent DEAD/H RNA helicase, putative	Tb03.48O8.220 Tb927.3.2600	Trypanosoma brucei brucei (strain 927/4 GUTat10.1)	2170	244994		13	13	13	7.6	7.6	7.6	217.96	10693000	83	12.5881	12.1014	15.0358	13.9376	12.8467	14.4483	14.3149	14.9984	14.7922	14.4482	15.0345	15.1347
85	+	2.48846	1.33198	Q583Q5	L-threonine 3-dehydrogenase, putative (EC 1.1.1.103)	Tb06.5F5.290 Tb927.6.2790	Trypanosoma brucei brucei (strain 927/4 GUTat10.1)	332	36958		4	4	4	16.9	16.9	16.9	228.7	4919200	42	12.7538	12.5545	14.24	12.9784	13.9548	14.7227	14.6766	14.9676	15.0423	13.7648	14.9198	14.3041
86	+	2.37728	1.20794	Q583T1;Q383F5	40S ribosomal protein L14, putative	Tb06.3D8.630 Tb927.6.720	Trypanosoma brucei brucei (strain 927/4 GUTat10.1)	189	21443		6	6	6	22.2	22.2	22.2	115.73	14084000	97	14.5252	12.7893	14.4456	14.2436	15.0209	15.0323	15.2843	15.3666	15.3641	15.571	15.5728	15.6991
87	+	2.72928	1.27733	Q584M0;Q584L8	Amino acid transporter, putative	Tb04.3M17.40 Tb04.3I12.20 Tb927.4.4830 Tb927.4.4850	Trypanosoma brucei brucei (strain 927/4 GUTat10.1)	450	48014		4	4	4	10.2	10.2	10.2	68.085	3505300	33	12.4327	12.6331	13.0752	12.7796	14.4317	14.3974	14.5118	14.424	14.419	14.0026	14.4365	14.2432
88	+	3.33491	0.783023	Q584N8;Q57X01;Q57UV1	Retrotransposon hot spot (RHS) protein, putative	3B10.5 Tb927.2.100	Trypanosoma brucei brucei (strain 927/4 GUTat10.1)	829	94933		5	5	2	6.6	6.6	3.1	41.127	2999900	36	13.0918	12.6806	12.9958	12.846	12.7724	13.5923	13.3689	13.553	13.692	13.282	14.058	14.0761
89	+	2.82124	1.27382	Q585N1	Protein phosphatase 2C, putative (EC 3.1.3.16)	Tb06.28P18.780 Tb927.6.1800	Trypanosoma brucei brucei (strain 927/4 GUTat10.1)	382	41135		5	5	5	15.4	15.4	15.4	60.386	4553300	46	12.7445	12.5077	14.085	12.3168	13.4959	14.0238	14.0533	14.5367	14.5173	14.0802	14.4949	14.4204
90	+	2.67872	1.637	Q585X3	Heat shock 70 kDa protein, mitochondrial, putative	Tb06.4F7.750 Tb06.4F7.670 Tb06.4F7.740 Tb927.6.3740 Tb927.6.3750 Tb927.6.3800	Trypanosoma brucei brucei (strain 927/4 GUTat10.1)	657	71475		17	16	16	34.2	33	33	323.31	24440000	255	14.6636	12.5696	15.0645	14.4875	14.8928	15.6759	15.6182	16.2157	16.1519	15.6853	16.2813	16.18
91	+	5.1907	1.65783	Q585Y2	Reticulon-like protein	Tb06.4F7.620 Tb927.6.3840	Trypanosoma brucei brucei (strain 927/4 GUTat10.1)	186	21071		3	3	3	24.2	24.2	24.2	196.4	3901700	38	13.2133	13.6101	12.7275	12.4857	12.9698	14.7081	14.2715	14.6582	14.8112	14.9893	14.4457	14.7298
92	+	3.98095	1.58194	Q586B2	Paraflagellar rod component	Tb06.4F7.140 Tb927.6.4140	Trypanosoma brucei brucei (strain 927/4 GUTat10.1)	115	13009		2	2	2	20.9	20.9	20.9	62.381	4117600	47	12.8225	12.2463	13.7903	13.4481	13.0969	14.3153	14.7848	15.0098	15.0177	14.3589	14.4721	14.6804
93	+	4.37881	1.49747	Q586V2	phosphoenolpyruvate carboxykinase (ATP) (EC 4.1.1.49)	28H13.455 Tb927.2.4210	Trypanosoma brucei brucei (strain 927/4 GUTat10.1)	525	58565		10	10	10	30.3	30.3	30.3	222.36	5968500	66	13.6737	12.3841	12.9041	12.9069	13.3544	14.8415	14.4596	14.7567	14.7305	14.0796	14.4348	14.4921
94	+	4.35479	0.81186	Q586Z6;Q586Z5	Glyceraldehyde-3-phosphate dehydrogenase (EC 1.2.1.12)	Tb06.26G9.1030 Tb927.6.4300	Trypanosoma brucei brucei (strain 927/4 GUTat10.1)	402	43839	ACT_SITE 209; /note="Nucleophile"; /evidence="ECO:0000256|PIRSR:PIRSR000149-1"	18	18	18	58	58	58	323.31	186490000	527	17.8355	17.3471	17.9629	17.7684	17.9684	18.458	18.4042	18.5851	18.6507	18.473	18.6942	18.8529
95	+	3.18026	1.37078	Q8IFI8;Q584M5	Retrotransposon hot spot (RHS) protein, putative retrotransposon hot spot protein 4 (RHS4), putative	TB927.1.120	Trypanosoma brucei brucei (strain 927/4 GUTat10.1)	856	98025		9	9	3	12.9	12.9	4.8	323.31	8604100	107	13.6784	13.5512	13.1326	14.8385	13.0065	14.9393	14.635	15.0263	15.2225	15.1086	15.1269	15.0269
Significance values and fold change were obtained after performing an statistical t-test comparing the DMSO background control versus the C-1alk treated. Result was obtained after 250 randomizations with a false discovery rate = 0.01 and s0 value = 0.2 using Perseus v2.0.11 software.

## Sheet: C-1alk proteomics_full list
Full List of proteins identified using 1.5 mM of our C-1alk reagent (C-1alk Vs DMSO normalized)
																				DMSO background (LFQ)					C-1alk treated (LFQ)
Number	Significant	-LOG(P-value)	Difference	Uniprot ID	Protein name	Gene name	Organism	Length (AAs)	Mass (Da)	Active site	Peptides	Razor + unique peptides	Unique peptides	Sequence coverage [%]	Unique + razor sequence coverage [%]	Unique sequence coverage [%]	Score	Intensity	MS/MS count	asyA1	asyA2	asyA3	asyB1	asyB2	asyA1	asyA2	asyA3	asyB1	asyB2	asyB3	asyC1
1		0.362213	0.247014	D6XCY8	Proteasome alpha 7 subunit (EC 3.4.25.1)	Tb03.27F10.710 Tb927.3.780	Trypanosoma brucei brucei (strain 927/4 GUTat10.1)	237	25463		2	2	2	10.1	10.1	10.1	18.657	693380	8	12.6709	11.9976	12.945	12.3427	13.704	13.3425	13.0288	13.2489	13.3353	13.0776	12.3543	12.4662
2		1.11143	0.2879	D6XDN4	ATP-dependent 6-phosphofructokinase (ATP-PFK) (Phosphofructokinase) (EC 2.7.1.11) (Phosphohexokinase)	Tb03.3K10.320 pfk Tb927.3.3270	Trypanosoma brucei brucei (strain 927/4 GUTat10.1)	487	53517	ACT_SITE 229; /note="Proton acceptor"; /evidence="ECO:0000256|HAMAP-Rule:MF_03186"	30	30	30	62.2	62.2	62.2	323.31	189830000	754	17.6112	18.5021	17.5805	17.7258	17.8071	17.97	18.0622	18.1388	18.1959	18.16	18.2569	18.1488
3		0.611398	0.312334	D6XEZ2	Cytoplasmic dynein 2 heavy chain 1	Tb04.5D20.720 Tb927.4.560	Trypanosoma brucei brucei (strain 927/4 GUTat10.1)	4232	479847		9	9	9	2.7	2.7	2.7	72.406	3015200	38	14.1425	13.1499	12.388	12.9489	13.405	13.2876	13.4005	13.6141	13.5808	13.7644	13.3126	13.6743
4		1.05518	-0.78691	D6XI07	pyridoxal kinase (EC 2.7.1.35)	Tb06.5F5.240 Tb927.6.2740	Trypanosoma brucei brucei (strain 927/4 GUTat10.1)	300	33332		2	2	2	8.7	8.7	8.7	17.949	1305300	13	13.4254	13.2527	12.3776	12.8619	13.9252	12.4286	11.8688	13.7816	11.9241	11.752	13.1096	11.8068
5		1.04962	-2.5302	D6XJQ7	COG4 transport protein middle alpha-helical bundle domain-containing protein	Tb07.21H15.10 Tb927.7.7290	Trypanosoma brucei brucei (strain 927/4 GUTat10.1)	1015	113126		2	2	2	4	4	4	12.529	69391000	8	13.1009	13.1125	21.2787	13.097	13.501	12.4556	11.9786	12.5517	12.4778	12.0618	12.4993	11.9899
6	+	2.58401	2.64101	D6XKT6	thioredoxin-dependent peroxiredoxin (EC 1.11.1.24)	Tb08.26N11.460 Tb927.8.1990	Trypanosoma brucei brucei (strain 927/4 GUTat10.1)	226	25632	ACT_SITE 81; /note="Cysteine sulfenic acid (-SOH) intermediate; for peroxidase activity"; /evidence="ECO:0000256|PIRSR:PIRSR000239-1"	3	3	3	15	15	15	30.402	6445700	16	12.6969	12.3884	12.8213	12.9988	13.3573	15.9408	16.256	15.8403	12.6884	16.8583	16.3558	14.5152
7		1.11314	1.13292	D6XM23	Lysophospholipase, putative	Tb08.11J15.160 Tb927.8.6390	Trypanosoma brucei brucei (strain 927/4 GUTat10.1)	280	30092		6	6	6	26.1	26.1	26.1	323.31	13264000	90	14.787	12.4947	16.1237	15.0432	16.3305	16.0633	15.7348	15.9677	16.0045	16.1853	16.2404	16.4252
8		1.04439	-0.469883	D6XMQ7;Q382G2;D6XLJ6	Small GTP-binding protein Rab1, putative	Tb08.12O16.530 Tb927.8.890	Trypanosoma brucei brucei (strain 927/4 GUTat10.1)	208	22715		3	3	3	16.8	16.8	16.8	21.396	765280	12	12.6497	12.7807	13.486	12.6368	13.2792	12.5196	12.9127	11.8015	13.0286	12.615	11.992	12.6068
9		0.017687	-0.017422	D7SG81	60S ribosomal protein L44	36E18.45 Tb11.02.0740 Tb927.2.6090	Trypanosoma brucei brucei (strain 927/4 GUTat10.1)	106	12454		4	4	4	22.6	22.6	22.6	45.127	1753300	14	12.7368	12.9845	13.3031	13.2657	13.1625	12.2278	13.3953	13.5882	13.6027	11.8688	13.6361	13.1927
10		1.95143	1.24189	D7SGA2;Q8IFJ1	Retrotransposon hot spot (RHS) protein, putative	3B10.125 Tb927.2.340	Trypanosoma brucei brucei (strain 927/4 GUTat10.1)	858	97841		9	6	2	12.1	8.6	2.8	109.75	8579400	89	13.3283	12.4518	14.7595	13.6705	15.0039	14.7658	14.9564	15.1611	15.2536	14.9134	15.2944	15.2482
11		0.573877	0.862808	P50885	Large ribosomal subunit protein eL18 (60S ribosomal protein L18)	RPL18-A Tb10.6k15.0410; RPL18-B Tb11.02.1840	Trypanosoma brucei brucei (strain 927/4 GUTat10.1)	193	21874		6	6	6	36.8	36.8	36.8	323.31	39451000	127	17.1012	15.8423	15.5437	17.5431	12.9531	16.1845	16.9779	17.4711	17.5985	15.9414	16.1101	16.3331
12	+	4.78865	2.71824	P86934;P86939;Q38C34	Elongation factor 1-alpha 1 (EF-1-alpha 1)	TEF1 Tb10.70.5650	Trypanosoma brucei brucei (strain 927/4 GUTat10.1)	449	49106		16	16	16	49.7	49.7	49.7	323.31	70298000	277	14.7508	13.5892	15.4888	14.8305	14.6389	17.5276	16.9722	17.6598	17.7277	16.3384	17.5284	17.891
13		0.760042	0.626125	Q380Y7	AMP-activated protein kinase glycogen-binding domain-containing protein	Tb11.01.8770	Trypanosoma brucei brucei (strain 927/4 GUTat10.1)	1004	110120		13	13	13	22.5	22.5	22.5	323.31	17681000	100	15.8872	15.8486	15.8398	15.827	13.3131	15.9	15.7933	15.8577	16.2288	15.8299	16.1726	16.0025
14	+	3.29665	0.972852	Q381B0	T-complex protein 1 subunit alpha (CCT-alpha)	Tb11.01.8510	Trypanosoma brucei brucei (strain 927/4 GUTat10.1)	505	54624		9	9	9	25.5	25.5	25.5	162.24	4752500	56	12.1371	13.4742	12.7772	12.8807	13.173	13.7036	13.9191	13.8983	13.7993	13.7381	14.0371	13.9337
15		1.22325	1.1824	Q381B3	Dihydrolipoyl dehydrogenase (EC 1.8.1.4)	Tb11.01.8470	Trypanosoma brucei brucei (strain 927/4 GUTat10.1)	477	50433	ACT_SITE 456; /note="Proton acceptor"; /evidence="ECO:0000256|PIRSR:PIRSR000350-2"	3	3	3	9.9	9.9	9.9	116.68	1787000	26	13.554	11.5481	12.4641	12.9336	12.9703	14.2347	14.5964	14.5611	14.7024	14.1089	13.167	11.7645
16		0.0279696	0.0497661	Q381H3	Nucleoside diphosphate kinase (EC 2.7.4.6)	Tb11.01.7800	Trypanosoma brucei brucei (strain 927/4 GUTat10.1)	153	16857		5	5	5	42.5	42.5	42.5	288.42	19999000	108	18.0559	13.7352	16.7284	16.7429	17.2739	16.1294	16.2815	16.6903	16.6593	16.4861	16.8854	16.7673
17		0.942936	1.87971	Q381J6	60S ribosomal protein L27, putative	Tb11.01.7535 Tb11.01.7545	Trypanosoma brucei brucei (strain 927/4 GUTat10.1)	133	15581		13	13	13	54.9	54.9	54.9	323.31	169990000	213	18.463	12.9534	18.5165	18.5944	18.2924	18.1462	17.7146	19.9383	19.9482	17.8359	20.6926	20.4296
18		1.72434	1.14413	Q381P8	TOG domain-containing protein	Tb11.01.7010	Trypanosoma brucei brucei (strain 927/4 GUTat10.1)	1072	117883		16	16	16	22.6	22.6	22.6	323.31	16090000	184	13.2843	13.217	13.9828	15.5679	12.8681	14.795	14.9108	15.1871	15.1437	14.5941	14.9695	14.8968
19		0.338188	-0.386498	Q382A7	Dynein, putative	Tb11.01.5910	Trypanosoma brucei brucei (strain 927/4 GUTat10.1)	602	68116		3	3	3	6.3	6.3	6.3	17.684	1261200	3	12.7733	11.7344	13.2906	13.3026	14.5984	13.1461	13.0298	13.1503	12.0652	13.7031	12.5442	11.6348
20		0.653351	0.581842	Q382B2	T-complex protein 1 subunit epsilon (CCT-epsilon)	Tb11.01.5860	Trypanosoma brucei brucei (strain 927/4 GUTat10.1)	538	59381		7	7	7	18.6	18.6	18.6	235.44	5704200	75	14.5652	12.6333	15.1923	14.775	12.8999	14.6054	14.31	14.9706	14.8983	14.338	14.4323	14.6103
21		0.612431	0.414545	Q382B8	Uncharacterized protein	Tb11.01.5780	Trypanosoma brucei brucei (strain 927/4 GUTat10.1)	924	100474		3	3	3	4.4	4.4	4.4	22.688	1609900	11	12.5649	11.8782	12.8097	12.2563	13.054	12.0096	13.4142	13.1521	13.6983	12.1178	12.9765	13.1218
22	+	6.39742	3.53951	Q382C4	60S ribosomal protein L18a	Tb10.70.3510 Tb11.01.5720	Trypanosoma brucei brucei (strain 927/4 GUTat10.1)	179	20904		6	6	6	40.2	40.2	40.2	323.31	23325000	85	13.4848	13.2915	14.5705	12.9838	12.3893	16.6535	16.6847	16.9258	16.9227	16.9293	17.0705	16.9981
23		0.438778	0.58516	Q382C8	RNA-binding protein	Tb11.01.5680	Trypanosoma brucei brucei (strain 927/4 GUTat10.1)	480	51674		2	2	2	5.2	5.2	5.2	61.557	2434000	21	13.1388	12.7347	13.2143	12.7812	13.1024	12.4298	12.9922	12.2543	14.737	12.4226	14.9291	15.2912
24		1.53305	1.29282	Q382D7;Q382D5	RNA-binding protein	Tb11.01.5570	Trypanosoma brucei brucei (strain 927/4 GUTat10.1)	262	28776		5	5	5	24.8	24.8	24.8	124.31	8273900	46	16.1015	13.7388	13.3152	13.2242	15.6424	15.78	15.8381	15.8223	15.7404	15.5311	15.4919	15.6769
25		1.41716	-0.703891	Q382I7	Paraflagellar rod component, putative	Tb11.01.5100	Trypanosoma brucei brucei (strain 927/4 GUTat10.1)	592	68350		15	15	15	28.4	28.4	28.4	323.31	15862000	104	16.1908	17.664	16.0516	16.2268	15.7385	15.657	15.4388	15.5902	15.5185	15.5137	16.0315	15.9435
26	+	2.45439	2.85411	Q382M7;Q382L7	Elongation factor 1 gamma, putative	Tb11.01.4660	Trypanosoma brucei brucei (strain 927/4 GUTat10.1)	404	46304		13	13	13	38.9	38.9	38.9	323.31	26479000	137	16.9557	13.2821	12.8915	15.596	12.1806	17.0241	16.6612	17.0287	17.3023	16.8551	17.0655	17.31
27		2.28312	-0.686798	Q382Y3	Microtubule-associated protein	Tb11.01.3805	Trypanosoma brucei brucei (strain 927/4 GUTat10.1)	121	14091		2	2	2	19.8	19.8	19.8	14.691	6250300	10	13.1554	13.2264	12.4025	13.1624	13.3035	12.4812	12.0862	12.7714	12.5883	12.3893	11.8728	12.3535
28	+	3.28493	2.75312	Q382Z8	40S ribosomal protein S17, putative	Tb11.01.3675 Tb11.01.3676	Trypanosoma brucei brucei (strain 927/4 GUTat10.1)	142	16222		7	7	7	40.8	40.8	40.8	65.648	51936000	90	16.441	12.7669	14.9395	16.1686	15.1661	17.9934	17.8852	17.8057	17.7012	18.2558	17.8225	17.4831
29		0.585255	-0.437248	Q383C1	Eukaryotic translation initiation factor 3 subunit E (eIF3e) (Eukaryotic translation initiation factor 3 subunit 6)	Tb11.01.3420	Trypanosoma brucei brucei (strain 927/4 GUTat10.1)	413	46677		3	3	3	8.5	8.5	8.5	50.257	1151500	10	13.1854	12.1612	13.4211	13.172	14.0604	13.3061	12.8033	13.4746	12.1362	13.1678	11.9996	12.452
30	+	2.92579	1.93076	Q383C6	Glycosomal membrane protein, putative	Tb11.01.3370	Trypanosoma brucei brucei (strain 927/4 GUTat10.1)	218	24027		3	3	3	17	17	17	89.283	3544600	31	13.0278	12.4615	12.8821	15.0524	12.8574	14.4244	15.4539	15.6387	15.4139	14.7249	15.1573	15.4957
31		1.75067	1.54163	Q383E1	Guanine nucleotide-binding protein beta subunit-like protein	Tb11.01.3170 Tb11.01.3180	Trypanosoma brucei brucei (strain 927/4 GUTat10.1)	318	34690		14	14	14	58.5	58.5	58.5	323.31	38064000	213	16.2685	13.2227	16.5648	16.1758	16.4	16.7517	16.9338	17.6702	17.5117	17.0763	17.4557	17.4765
32		0.340022	0.077418	Q383E5;Q383E9	Heat shock protein 70	Tb11.01.3110	Trypanosoma brucei brucei (strain 927/4 GUTat10.1)	690	75367		30	30	27	48.3	48.3	42.9	323.31	147900000	685	17.1348	17.6434	17.2717	17.0899	17.2574	17.2111	17.2728	17.3003	17.2744	17.4997	17.3748	17.5648
33		0.136474	0.0738608	Q383F3	Malate dehydrogenase (EC 1.1.1.37)	Tb11.01.3040	Trypanosoma brucei brucei (strain 927/4 GUTat10.1)	328	35151	ACT_SITE 189; /note="Proton acceptor"; /evidence="ECO:0000256|PIRSR:PIRSR000102-1"	5	5	5	18.3	18.3	18.3	124.17	6003100	69	14.4651	15.2169	14.6177	14.848	14.3914	14.4834	14.2692	15.0837	14.924	14.4674	15.0066	15.2375
34		1.5227	1.01781	Q383K0;Q383I8	Small ribosomal subunit protein uS2	Tb11.01.2560	Trypanosoma brucei brucei (strain 927/4 GUTat10.1)	244	27610		8	8	8	40.6	40.6	40.6	323.31	19726000	104	16.0663	13.6389	15.7555	16.1061	15.8762	16.2548	16.4475	16.701	16.6447	16.1145	16.8076	16.5746
35		0.387951	0.764865	Q383T7	Polyubiquitin, putative	Tb11.01.1680	Trypanosoma brucei brucei (strain 927/4 GUTat10.1)	685	76603		2	2	2	23.6	23.6	23.6	18.633	3720300	25	12.5815	12.4013	12.9853	13.9219	12.7987	15.8332	15.0576	12.6844	16.1149	11.7625	12.6107	11.8548
36	+	2.1206	2.53622	Q388X5;Q383V6	Large ribosomal subunit protein eL34	Tb10.389.0910	Trypanosoma brucei brucei (strain 927/4 GUTat10.1)	170	19366		8	8	8	28.2	28.2	28.2	323.31	115690000	193	17.5144	13.0341	17.0307	17.8342	17.0156	18.8634	18.5289	18.8216	19.1399	18.4632	19.8212	19.5159
37		1.65	1.41121	Q383V7	40S ribosomal protein S27, putative	Tb11.01.1475	Trypanosoma brucei brucei (strain 927/4 GUTat10.1)	86	9630		3	3	3	46.5	46.5	46.5	323.31	4224700	40	14.4281	12.0692	12.233	12.4773	14.9808	14.2994	14.3306	14.6296	14.9721	14.4065	14.9492	14.9549
38	+	2.1332	1.74935	Q383V8	Ribosomal protein	Tb10.05.0220 Tb11.01.1470	Trypanosoma brucei brucei (strain 927/4 GUTat10.1)	214	24597		8	8	8	46.7	46.7	46.7	317.45	27683000	150	16.0039	13.0231	16.2573	15.9013	15.5418	17.4244	17.0136	17.4613	17.4904	16.3944	16.947	16.9326
39	+	3.32771	1.14442	Q383W5	glycine--tRNA ligase (EC 6.1.1.14) (Diadenosine tetraphosphate synthetase)	Tb11.01.1400	Trypanosoma brucei brucei (strain 927/4 GUTat10.1)	624	70176		7	7	7	15.2	15.2	15.2	79.947	4187900	39	13.1269	13.423	13.3004	13.1938	12.3197	14.3009	14.1819	14.3166	14.6615	13.559	14.0716	14.4287
40		2.50012	0.526459	Q383X0	Adenosylhomocysteinase (EC 3.13.2.1)	Tb11.01.1350	Trypanosoma brucei brucei (strain 927/4 GUTat10.1)	437	48448		16	16	16	41.4	41.4	41.4	323.31	46236000	214	16.9792	17.1739	16.786	16.4896	16.3617	17.1414	17.4737	17.3396	17.2695	17.2917	17.1219	17.354
41	+	3.72938	1.96443	Q383X6	14-3-3-like protein, putative	Tb11.01.1290	Trypanosoma brucei brucei (strain 927/4 GUTat10.1)	262	30310		4	4	4	16.4	16.4	16.4	55.336	5048000	31	14.0626	11.547	12.5085	12.4811	12.8221	14.5136	14.4354	14.6329	14.7583	14.7077	14.6294	14.8635
42		0.138518	0.135115	Q384A6	Proteasome regulatory non-ATP-ase subunit 2	Tb11.01.0960	Trypanosoma brucei brucei (strain 927/4 GUTat10.1)	977	106508		3	3	3	4.6	4.6	4.6	38.047	1216200	26	13.5784	13.585	12.7087	12.2838	12.9059	13.2063	13.5094	13.0504	11.6564	13.4193	13.5643	13.6263
43		0.0737202	0.0752997	Q384D1	Ribose 5-phosphate isomerase, putative (EC 5.3.1.6)	Tb11.01.0700	Trypanosoma brucei brucei (strain 927/4 GUTat10.1)	155	16957		2	2	2	19.4	19.4	19.4	14.175	1364700	16	12.1148	13.2092	12.6022	13.4058	13.4058	13.4265	11.8909	12.3756	13.334	12.8844	13.7734	13.4752
44		0.35429	0.489843	Q384J9	40S ribosomal protein S26	Tb11.01.0355	Trypanosoma brucei brucei (strain 927/4 GUTat10.1)	111	12806		4	4	4	41.4	41.4	41.4	247.5	7063500	70	15.4636	13.2392	15.3399	12.2544	15.6994	14.0937	14.5152	15.1614	15.3251	15.2447	14.7056	15.1782
45		1.99171	1.10695	Q384Q0	Cilia- and flagella-associated protein 52	Tb11.02.5550	Trypanosoma brucei brucei (strain 927/4 GUTat10.1)	629	67696		5	5	5	9.4	9.4	9.4	106.07	2467400	33	12.917	12.2237	12.5324	12.8986	12.8685	13.5619	13.7781	14.5554	14.1918	13.7967	14.3431	12.3377
46	+	5.82755	1.3848	Q384Q5	Glucose-regulated protein 78, putative	Tb11.02.5450 Tb11.02.5500	Trypanosoma brucei brucei (strain 927/4 GUTat10.1)	653	71435		31	31	31	54.5	54.5	54.5	323.31	68889000	547	15.7291	14.8417	15.6261	15.2953	15.3336	16.5888	16.6115	16.8006	16.7849	16.7612	16.8271	16.8757
47	+	5.10374	1.56925	Q384S7	Glycerol-3-phosphate dehydrogenase (EC 1.1.5.3)	Tb11.02.5280	Trypanosoma brucei brucei (strain 927/4 GUTat10.1)	603	66992		19	19	19	43.8	43.8	43.8	323.31	19689000	202	13.8382	14.4173	14.605	14.7276	14.0424	15.7723	15.5359	15.9205	15.6592	15.9857	16.3809	16.013
48		2.01689	-0.753356	Q384T0	Histone H2B	Tb11.02.5250	Trypanosoma brucei brucei (strain 927/4 GUTat10.1)	143	15786		2	2	2	18.9	18.9	18.9	14.514	544860	7	13.6095	13.3119	13.3956	13.647	12.9603	12.438	12.3453	12.3899	12.6048	12.2113	13.5913	12.8399
49		0.90971	0.58493	Q384V4	serine--tRNA ligase (EC 6.1.1.11) (Seryl-tRNA synthetase)	Tb11.02.5020	Trypanosoma brucei brucei (strain 927/4 GUTat10.1)	479	53857		9	9	9	28.2	28.2	28.2	252.33	4404000	80	13.053	12.2903	14.5681	13.6703	14.1216	14.3433	13.7448	14.0326	13.9752	14.1451	14.3867	14.2514
50		0.537721	0.422626	Q384Y3	14-3-3-like protein, putative	Tb11.02.4700	Trypanosoma brucei brucei (strain 927/4 GUTat10.1)	252	29196		7	7	7	29.4	29.4	29.4	298.18	6416100	72	15.095	14.8051	13.6627	15.0963	12.956	14.5026	14.5514	14.6445	14.6784	14.5767	15.1529	15.1129
51		0.0999694	0.151381	Q385B0	Aminopeptidase, putative	Tb11.02.4440	Trypanosoma brucei brucei (strain 927/4 GUTat10.1)	521	55359		7	7	7	20.9	20.9	20.9	230.76	6982400	69	12.466	16.0595	15.5163	15.3392	13.6577	14.5016	14.6102	15.0448	15.1299	14.551	14.6425	14.8338
52		0.360461	0.863406	Q385B8;Q385B9	40S ribosomal protein S21, putative	Tb11.02.4360	Trypanosoma brucei brucei (strain 927/4 GUTat10.1)	194	21119		2	2	2	16	16	16	69.274	5175500	13	16.0511	12.224	12.8876	12.4292	16.2376	15.7047	15.6995	15.7688	15.832	12.538	16.0449	12.2173
53		0.014025	-0.0287804	Q385D9	40S ribosomal protein S5, putative	Tb11.02.4170	Trypanosoma brucei brucei (strain 927/4 GUTat10.1)	190	21386		2	2	2	13.7	13.7	13.7	15.059	1796400	12	11.9014	14.1045	12.3121	12.7761	13.5644	11.8713	12.0121	14.3076	14.418	11.2724	12.1592	14.28
54		0.00763296	-0.0363586	Q385E9	Large ribosomal subunit protein eL28	Tb11.02.4050 Tb11.02.4070	Trypanosoma brucei brucei (strain 927/4 GUTat10.1)	146	16861		2	2	2	8.2	8.2	8.2	115.52	23892000	44	17.9795	12.1621	17.9938	17.9709	13.3464	17.1189	17.3922	17.6859	17.6932	17.1669	12.5488	11.3734
55		1.16948	0.389669	Q385L6	Triosephosphate isomerase (EC 5.3.1.1)	Tb11.02.3210	Trypanosoma brucei brucei (strain 927/4 GUTat10.1)	250	26819		10	10	10	55.6	55.6	55.6	323.31	26716000	228	15.1459	16.3371	15.7284	15.4455	15.0894	15.8769	15.8898	15.8927	15.9771	16.0121	15.9891	15.9348
56		0.303538	0.247797	Q385M4	Malic enzyme	Tb11.02.3120	Trypanosoma brucei brucei (strain 927/4 GUTat10.1)	564	61507	ACT_SITE 100; /note="Proton donor"; /evidence="ECO:0000256|PIRSR:PIRSR000106-1"; ACT_SITE 171; /note="Proton acceptor"; /evidence="ECO:0000256|PIRSR:PIRSR000106-1"	2	2	2	5.5	5.5	5.5	42.165	920340	6	12.9691	12.4846	13.0835	11.5032	12.7082	12.0848	12.7678	12.9412	12.6042	13.3736	12.1641	13.647
57	+	4.6606	-0.982172	Q385S8	Guanine nucleotide-binding beta subunit-like protein	Tb11.02.2510	Trypanosoma brucei brucei (strain 927/4 GUTat10.1)	560	61857		3	3	3	6.2	6.2	6.2	70.456	986210	25	13.0418	13.2444	13.7164	12.8659	13.4076	12.3361	12.06	12.2162	12.4122	12.2836	12.2967	12.3065
58	+	4.06045	2.19577	Q385T6	60S ribosomal protein L17, putative	Tb10.61.2090 Tb11.02.2430	Trypanosoma brucei brucei (strain 927/4 GUTat10.1)	166	19106		3	3	3	16.9	16.9	16.9	23.535	5341000	32	12.927	12.165	12.2919	13.1041	13.1839	13.7865	14.9784	14.6775	15.1309	14.655	15.8912	15.3918
59		0.19401	-0.227705	Q385U7	Prostaglandin f synthase (EC 1.1.-.-)	Tb11.02.2310	Trypanosoma brucei brucei (strain 927/4 GUTat10.1)	276	30993	ACT_SITE 52; /note="Proton donor"; /evidence="ECO:0000256|PIRSR:PIRSR000097-1"	3	3	3	15.6	15.6	15.6	21.774	2103900	19	13.2688	13.6564	12.859	13.1409	12.801	11.6671	14.3669	13.7442	13.6235	12.0667	12.3094	12.6447
60		1.32861	1.1127	Q385V6	Protein kinase A regulatory subunit	Tb11.02.2210	Trypanosoma brucei brucei (strain 927/4 GUTat10.1)	499	56734		5	5	5	14.2	14.2	14.2	83.045	2491300	24	13.4168	12.7054	11.9833	12.6725	13.1487	13.9304	13.9733	14.3523	14.2101	14.4619	14.6249	11.7334
61		0.731468	-0.915851	Q385Z7	Lectin, putative	Tb11.02.1680	Trypanosoma brucei brucei (strain 927/4 GUTat10.1)	545	62273		4	4	4	7.2	7.2	7.2	323.31	3427900	52	16.0273	12.1861	15.9694	14.5582	15.1808	13.128	12.936	14.2142	14.391	13.826	14.4069	14.1775
62	+	4.48852	0.987048	Q386D9	leucine--tRNA ligase (EC 6.1.1.4) (Leucyl-tRNA synthetase)	Tb11.02.1210	Trypanosoma brucei brucei (strain 927/4 GUTat10.1)	1074	121825		10	10	10	13.3	13.3	13.3	111.76	3929300	32	12.7367	12.7495	12.5001	12.9804	13.1175	13.8783	13.8145	13.587	13.6164	14.0459	13.5393	14.1457
63		1.50779	1.3642	Q386E7	Adenylosuccinate synthetase (AMPSase) (AdSS) (EC 6.3.4.4) (IMP--aspartate ligase)	Tb11.02.1120	Trypanosoma brucei brucei (strain 927/4 GUTat10.1)	602	66675	ACT_SITE 75; /note="Proton acceptor"; /evidence="ECO:0000255|HAMAP-Rule:MF_03125"; ACT_SITE 105; /note="Proton donor"; /evidence="ECO:0000255|HAMAP-Rule:MF_03125"	13	13	13	25.7	25.7	25.7	323.31	17122000	148	15.373	11.711	15.0647	14.7438	14.2596	15.6355	15.617	15.6199	15.5035	15.6781	15.5623	15.5459
64		1.17541	0.735241	Q386F2	40S ribosomal protein S4	Tb11.02.1085 Tb11.02.1090	Trypanosoma brucei brucei (strain 927/4 GUTat10.1)	273	30644		9	9	9	31.5	31.5	31.5	323.31	24531000	142	15.4988	13.2547	15.3603	15.4827	15.1846	15.7256	15.6429	15.6384	15.6546	15.8476	15.7439	15.587
65	+	3.50006	1.64457	Q386F5	Aminopeptidase (EC 3.4.11.-)	Tb11.02.1070	Trypanosoma brucei brucei (strain 927/4 GUTat10.1)	871	98100	ACT_SITE 316; /note="Proton acceptor"; /evidence="ECO:0000256|PIRSR:PIRSR634016-1"	7	7	7	11.7	11.7	11.7	110.78	3643100	37	12.0832	13.0681	12.824	12.164	13.0162	13.7756	14.0284	14.1528	14.92	13.5821	14.4195	15.0511
66	+	3.08225	0.921753	Q386I6	Dynein heavy chain, putative	Tb11.02.0760	Trypanosoma brucei brucei (strain 927/4 GUTat10.1)	4658	531185		36	36	36	10.1	10.1	10.1	323.31	16904000	177	12.8481	12.9677	13.8953	13.7275	12.8106	14.2555	14.2363	14.229	14.0997	14.0386	14.156	14.186
67	+	3.27523	1.68632	Q386I7	T-complex protein 1 subunit zeta (CCT-zeta)	Tb11.02.0750	Trypanosoma brucei brucei (strain 927/4 GUTat10.1)	544	59580		8	8	8	22.8	22.8	22.8	323.31	5768400	66	13.9013	13.0309	13.064	13.4822	11.5924	14.987	14.852	14.7041	14.7398	14.7881	14.42	14.4124
68		1.5958	0.76633	Q386K8	Phosphoribosylpyrophosphate synthetase, putative (EC 2.7.6.1)	Tb11.02.0530	Trypanosoma brucei brucei (strain 927/4 GUTat10.1)	441	49243		3	3	3	10.9	10.9	10.9	84.101	1649500	27	12.6694	11.9932	12.4548	12.6533	13.6895	13.3667	13.2948	14.0156	13.9289	12.8802	13.4686	13.2537
69		0.631533	0.787078	Q386L1	Ribosomal protein L37	Tb09.211.0865 Tb11.02.0500	Trypanosoma brucei brucei (strain 927/4 GUTat10.1)	84	10100		3	3	3	29.8	29.8	29.8	58.164	18702000	71	17.0399	13.1951	17.007	16.5855	16.3336	16.4793	16.7837	17.2359	17.2669	16.3372	16.5853	17.0468
70		0.788861	0.277658	Q386P5	Heat shock protein, mitochondrial, putative	Tb11.02.0250	Trypanosoma brucei brucei (strain 927/4 GUTat10.1)	753	84201		7	7	7	11.6	11.6	11.6	169.95	3049200	60	13.1961	13.0773	13.7509	13.0344	13.7115	13.3245	13.2779	13.7381	13.7425	13.4413	14.0486	13.8491
71		1.1695	1.16852	Q386P9	DUF4201 domain-containing protein	Tb11.02.0210	Trypanosoma brucei brucei (strain 927/4 GUTat10.1)	461	50887		4	4	4	13.9	13.9	13.9	323.31	9000700	61	12.6178	13.5515	15.453	15.7984	15.9855	15.4203	15.8506	15.7775	16.2017	15.6743	15.9246	16.0994
72	+	2.7763	1.21453	Q386R3	Aminopeptidase, putative (EC 3.4.11.-)	Tb11.02.0070	Trypanosoma brucei brucei (strain 927/4 GUTat10.1)	565	60586		3	3	3	9	9	9	209.86	2788700	38	13.4345	12.1323	13.4475	12.9651	13.7445	14.0368	13.8452	14.4613	14.6987	14.1021	14.7558	14.615
73		0.038377	0.0161278	Q386R7	Dynein heavy chain, putative	Tb11.02.0030	Trypanosoma brucei brucei (strain 927/4 GUTat10.1)	4307	484970		6	6	6	1.8	1.8	1.8	40.195	2217500	19	13.2376	13.8033	13.0998	13.1985	13.624	13.2575	13.1685	13.7321	13.6099	13.2415	13.5147	13.3372
74		0.0931648	-0.122998	Q386R9	Uncharacterized protein	Tb11.02.0010	Trypanosoma brucei brucei (strain 927/4 GUTat10.1)	218	24436		3	3	3	17.4	17.4	17.4	30.525	1039500	17	12.2554	12.1742	12.4081	12.3734	14.0844	11.5661	12.2443	13.4091	13.4182	11.3606	12.5227	13.2315
75		0.0849961	0.0895046	Q386S3	phenylalanine--tRNA ligase (EC 6.1.1.20)	Tb11.22.0005	Trypanosoma brucei brucei (strain 927/4 GUTat10.1)	624	70311		2	2	2	5	5	5	12.22	868030	5	12.1069	12.6045	12.9388	12.1167	13.2711	12.2847	13.3113	11.8087	13.8924	11.9586	12.7294	12.8947
76		2.03966	1.04377	Q386V3	60S acidic ribosomal protein P0	Tb11.46.0001 Tb11.46.0002	Trypanosoma brucei brucei (strain 927/4 GUTat10.1)	324	34627		10	10	10	33.6	33.6	33.6	162.1	12183000	116	14.739	12.9192	14.5358	14.8645	14.4039	14.8091	15.0571	15.4356	15.6427	15.2906	15.4773	15.6412
77	+	3.84379	1.02649	Q386W0	arginine--tRNA ligase (EC 6.1.1.19) (Arginyl-tRNA synthetase)	Tb11.46.0008	Trypanosoma brucei brucei (strain 927/4 GUTat10.1)	692	78433		4	4	4	6.9	6.9	6.9	51.853	2341400	33	12.0539	12.4195	12.6365	13.0318	12.8608	13.6792	13.7217	13.1919	13.5464	13.6287	13.8805	13.7406
78	+	3.68205	1.77881	Q386W1	RNA helicase (EC 3.6.4.13)	Tb11.46.0009	Trypanosoma brucei brucei (strain 927/4 GUTat10.1)	517	58460		7	7	7	19.9	19.9	19.9	159.6	5147700	38	11.9557	12.1972	13.1928	12.1701	13.1046	13.6757	13.7175	14.6793	14.7327	13.9296	14.57	14.8153
79	+	2.6932	1.26533	Q386W9	CCT-beta	Tb11.42.0003	Trypanosoma brucei brucei (strain 927/4 GUTat10.1)	529	58058		12	12	12	32.7	32.7	32.7	323.31	8234600	104	12.8475	12.7592	14.2976	14.2746	12.7682	14.6063	14.619	14.7185	14.7644	14.5014	14.6792	14.6945
80		0.569621	-0.31898	Q387E0;Q387E1	Calpain, putative	Tb11.47.0036	Trypanosoma brucei brucei (strain 927/4 GUTat10.1)	1409	158947		3	3	3	11.8	11.8	11.8	30.172	1149000	13	13.5752	12.9151	12.9046	12.4844	12.7179	12.1061	12.5443	13.1723	12.5159	12.3313	12.1339	13.3994
81		0.271869	0.213751	Q387G2	Peptidyl-prolyl cis-trans isomerase (PPIase) (EC 5.2.1.8)	Tb11.03.0250	Trypanosoma brucei brucei (strain 927/4 GUTat10.1)	177	18717		7	7	7	46.9	46.9	46.9	323.31	35936000	257	15.9149	17.4993	16.1916	16.2915	15.6243	16.1278	16.1309	17.0287	16.9266	15.9359	16.6987	16.7778
82		1.58356	1.13921	Q387H4	Protein phosphatase 2C, putative (EC 3.1.3.16)	Tb11.03.0390	Trypanosoma brucei brucei (strain 927/4 GUTat10.1)	408	45599		5	5	5	16.2	16.2	16.2	85.475	3297800	23	11.7611	13.04	12.4258	14.5531	13.8546	13.6573	14.1918	14.4608	14.2787	14.2701	14.2704	14.7337
83		0.0738017	0.109784	Q387H6	Eukaryotic translation initiation factor 5A (eIF-5A)	eIF5A Tb11.03.0410	Trypanosoma brucei brucei (strain 927/4 GUTat10.1)	166	17820		2	2	2	18.1	18.1	18.1	88.389	2088800	16	12.4921	12.4896	13.0827	14.3625	13.3466	13.5429	11.9109	13.5343	13.4548	14.6684	13.8458	11.8942
84	+	4.25591	1.80401	Q387Q3	Inosine-5'-monophosphate dehydrogenase (EC 1.1.1.205)	Tb10.61.0150	Trypanosoma brucei brucei (strain 927/4 GUTat10.1)	447	48482	ACT_SITE 260; /note="Thioimidate intermediate"; /evidence="ECO:0000256|PIRSR:PIRSR000130-1"; ACT_SITE 358; /note="Proton acceptor"; /evidence="ECO:0000256|PIRSR:PIRSR000130-1"	11	11	11	29.3	29.3	29.3	323.31	11476000	123	13.643	13.1066	14.302	13.0852	14.4826	15.1551	15.5977	15.818	15.8958	15.5136	15.3093	15.4056
85		0.0976204	0.0607969	Q387Q5	peptidylprolyl isomerase (EC 5.2.1.8)	Tb10.61.0180	Trypanosoma brucei brucei (strain 927/4 GUTat10.1)	425	47604		7	7	7	25.6	25.6	25.6	323.31	9594000	134	15.1069	14.3994	14.9623	15.096	14.7876	14.5722	14.3504	15.3201	15.3204	14.4443	15.3297	15.1816
86		1.76326	1.26683	Q387T8	Uncharacterized protein	Tb10.61.0540	Trypanosoma brucei brucei (strain 927/4 GUTat10.1)	315	36412		6	6	6	33.3	33.3	33.3	219.43	9098200	54	15.298	12.6954	15.8064	14.3958	14.9716	15.9172	15.9338	15.7997	15.881	15.8742	15.9727	15.9233
87		0.360425	-0.256447	Q388A9	Intraflagellar transport protein 80	Tb10.61.1560	Trypanosoma brucei brucei (strain 927/4 GUTat10.1)	782	86677		2	2	2	4.2	4.2	4.2	198.47	1288300	44	13.0256	13.6215	12.3422	13.3733	13.386	13.2082	13.3796	13.3332	13.2643	12.855	12.1821	12.0306
88		1.43845	1.44926	Q388B7	Kinesin-like protein	Tb10.61.1750	Trypanosoma brucei brucei (strain 927/4 GUTat10.1)	820	90801		15	15	15	25.2	25.2	25.2	223.62	14601000	125	15.0734	11.77	15.5183	13.2426	14.9775	15.3168	15.1302	15.6642	15.7879	15.2664	15.8647	15.929
89	+	5.15736	1.63539	Q388C4	ADP/ATP translocase (ADP,ATP carrier protein)	Tb10.61.1810 Tb10.61.1820 Tb10.61.1830	Trypanosoma brucei brucei (strain 927/4 GUTat10.1)	307	34075		4	4	4	14.7	14.7	14.7	57.265	3804000	31	13.1383	12.4832	12.8741	12.39	13.565	14.3278	14.4785	14.6585	14.7415	14.3305	14.5478	14.594
90		1.0633	1.05076	Q388D3	40S ribosomal protein S2, putative	Tb10.61.1960 Tb10.61.2070	Trypanosoma brucei brucei (strain 927/4 GUTat10.1)	266	28642		8	8	8	42.5	42.5	42.5	323.31	12748000	83	15.3733	12.2212	15.6681	14.7807	13.6291	15.148	15.1544	15.8081	15.714	14.7347	15.5888	15.5489
91		0.0222441	0.0274671	Q388E8	Probable eukaryotic initiation factor 4A (EC 3.6.4.13) (ATP-dependent RNA helicase eIF4A)	Tb10.61.2130	Trypanosoma brucei brucei (strain 927/4 GUTat10.1)	660	71367		4	4	4	6.4	6.4	6.4	40.262	1160200	8	13.0943	12.9523	12.4508	11.6864	12.6272	13.2788	11.7853	13.5457	13.1948	11.7438	11.649	12.9302
92		0.586665	0.108906	Q388I8	Pyruvate kinase (EC 2.7.1.40)	Tb10.61.2680	Trypanosoma brucei brucei (strain 927/4 GUTat10.1)	351	38453		17	17	17	65.8	65.8	65.8	323.31	89623000	456	17.4725	17.4331	17.4365	17.1459	17.5358	17.2555	17.4104	17.6534	17.6757	17.4002	17.5973	17.6032
93		0.900921	0.480815	Q388M0	Uncharacterized protein	Tb10.61.3130	Trypanosoma brucei brucei (strain 927/4 GUTat10.1)	680	74675		7	7	7	12.8	12.8	12.8	98.093	2153700	28	12.6221	12.6345	12.8338	12.6748	14.0384	13.0921	13.3951	13.7841	13.9688	12.9996	13.0951	13.7558
94		0.814716	0.460666	Q388M1	Glycogen synthase kinase 3 (GSK-3 short) (EC 2.7.11.26)	GSK3 Tb927.10.13780	Trypanosoma brucei brucei (strain 927/4 GUTat10.1)	352	40321	ACT_SITE 152; /note="Proton acceptor"; /evidence="ECO:0000250|UniProtKB:P28523, ECO:0000255|PROSITE-ProRule:PRU00159, ECO:0000255|PROSITE-ProRule:PRU10027"	3	3	3	11.4	11.4	11.4	17.727	1657300	7	13.1046	12.4163	13.0024	12.7514	12.3795	13.2897	13.4764	12.5969	13.689	12.8221	12.4199	14.0464
95	+	4.3377	1.0121	Q388V7	proline--tRNA ligase (EC 6.1.1.15) (Prolyl-tRNA synthetase)	Tb10.389.0630	Trypanosoma brucei brucei (strain 927/4 GUTat10.1)	808	90961		4	4	4	7.3	7.3	7.3	71.31	2538000	40	13.1645	12.4609	12.5567	13.2149	12.9811	13.8215	13.7161	14.0757	13.9695	13.7118	13.817	14.1024
96		0.715851	0.342291	Q388W4	Glutathione gamma-glutamylcysteinyltransferase	Tb10.389.0720	Trypanosoma brucei brucei (strain 927/4 GUTat10.1)	1013	110244		10	10	10	15.8	15.8	15.8	323.31	7283200	89	14.5617	15.6242	15.0819	14.6184	13.9181	14.8715	15.0839	15.2934	15.0751	15.2495	14.9846	15.1641
97		1.77262	1.36494	Q388X2	Heat shock protein, putative	Tb10.389.0880	Trypanosoma brucei brucei (strain 927/4 GUTat10.1)	811	90864		19	19	19	28.5	28.5	28.5	323.31	26182000	203	15.2083	12.6936	15.4723	15.7401	15.5574	16.4578	16.2947	16.2384	15.9335	16.2827	16.4856	16.4023
98	+	3.20663	0.994437	Q388Z2;Q388Z3	Plasma membrane ATPase (EC 7.1.2.1)	Tb10.389.1170	Trypanosoma brucei brucei (strain 927/4 GUTat10.1)	920	100636		11	11	11	15.8	15.8	15.8	321.93	5173900	79	13.057	12.6008	12.8711	12.2274	13.6516	13.8882	14.0487	13.9524	13.8223	13.7345	13.7766	13.9094
99		1.13643	1.2645	Q389I7;Q38EW1	40S ribosomal protein S3	Tb10.26.0370	Trypanosoma brucei brucei (strain 927/4 GUTat10.1)	214	24216		6	6	6	25.2	25.2	25.2	323.31	10098000	55	13.3052	12.258	15.688	15.6718	15.8203	15.0983	15.9213	15.9742	15.9958	15.7459	16.0654	15.8913
100	+	2.52394	1.7953	Q389K1	60S ribosomal protein L6, putative	Tb10.26.0560	Trypanosoma brucei brucei (strain 927/4 GUTat10.1)	192	21185		10	10	10	59.4	59.4	59.4	323.31	22955000	135	15.1842	13.5084	15.2683	15.5765	12.827	16.3991	16.4584	16.1214	16.0513	16.4357	16.0508	16.3606
101	+	2.17524	1.2536	Q389K9	Paraflagellar rod component	Tb10.26.0680	Trypanosoma brucei brucei (strain 927/4 GUTat10.1)	126	14328		2	2	2	20.6	20.6	20.6	44.086	3079500	25	13.4123	13.3376	13.2406	12.185	13.6103	14.6517	14.6725	14.6993	14.7389	14.487	14.7222	12.9038
102	+	1.81782	1.78679	Q389P1	Heat shock protein 83	Tb10.26.1080	Trypanosoma brucei brucei (strain 927/4 GUTat10.1)	704	80763		32	32	32	46	46	46	323.31	112500000	607	16.7457	12.988	16.7988	16.3894	16.6108	17.4635	17.5821	17.6819	17.7462	17.6216	17.8233	17.9349
103	+	4.18562	1.06801	Q389P5	Argonaute-like protein	Tb10.406.0020	Trypanosoma brucei brucei (strain 927/4 GUTat10.1)	903	99086		7	7	7	10.7	10.7	10.7	59.439	3135200	39	13.2715	12.9927	13.3594	12.3853	13.3178	14.3308	14.1055	14.1126	13.9646	13.962	14.2333	14.2245
104	+	2.61244	1.26012	Q389R7	very-long-chain (3R)-3-hydroxyacyl-CoA dehydratase (EC 4.2.1.134)	Tb10.406.0290	Trypanosoma brucei brucei (strain 927/4 GUTat10.1)	266	29674		2	2	2	9.8	9.8	9.8	323.31	2557400	53	12.0335	13.0926	13.3214	12.5973	14.2444	14.3501	14.1311	14.1481	14.2677	14.36	14.4516	14.5171
105	+	2.19318	-1.58359	Q389T1;Q389S5;Q389S0	Histone H2B	Tb10.406.0330 Tb10.406.0350 Tb10.406.0360 Tb10.406.0370 Tb10.406.0380 Tb10.406.0400 Tb10.406.0410 Tb10.406.0420 Tb10.406.0430 Tb10.406.0440 Tb10.406.0450 Tb10.406.0460	Trypanosoma brucei brucei (strain 927/4 GUTat10.1)	112	12570		10	10	10	67.9	67.9	67.9	323.31	260290000	266	20.656	23.0459	21.1743	22.2134	21.4774	18.9411	19.5877	20.3596	20.3904	20.1696	21.0194	20.4409
106		0.666985	-0.538387	Q389T8	Trypanothione reductase (EC 1.8.1.12) (N(1),N(8)-bis(glutathionyl)spermidine reductase)	Tb10.406.0520	Trypanosoma brucei brucei (strain 927/4 GUTat10.1)	492	53157	ACT_SITE 461; /note="Proton acceptor"; /evidence="ECO:0000256|PIRSR:PIRSR000350-2"	4	4	4	12.2	12.2	12.2	85.098	1272800	10	14.0171	12.889	12.8124	12.8885	13.2571	13.8207	13.2626	11.4504	12.2855	12.8926	11.9896	12.7397
107	+	7.2654	2.1137	Q38A18	Paraflagellar rod component	Tb10.6k15.0810	Trypanosoma brucei brucei (strain 927/4 GUTat10.1)	1082	118666		23	23	23	30.6	30.6	30.6	323.31	28983000	242	15.5225	15.6271	15.7685	15.9464	15.5459	17.5602	17.338	18.0906	17.8125	17.6743	17.9555	18.1391
108		0.980564	0.853474	Q38A32	Phosphoribosylpyrophosphate synthetase, putative (EC 2.7.6.1)	Tb10.6k15.0970	Trypanosoma brucei brucei (strain 927/4 GUTat10.1)	377	40478		3	3	3	11.4	11.4	11.4	19.582	1750300	11	12.8728	11.8541	11.9755	12.9622	13.1163	13.7979	13.3677	13.9673	14.0179	14.3765	12.6274	11.7129
109		0.347551	0.420321	Q38A55	isoleucine--tRNA ligase (EC 6.1.1.5) (Isoleucyl-tRNA synthetase)	Tb10.6k15.1220	Trypanosoma brucei brucei (strain 927/4 GUTat10.1)	1143	130604		4	4	4	5.1	5.1	5.1	109.69	1181000	6	12.2296	13.2202	12.4246	12.358	12.5334	13.7498	14.2813	11.2591	12.3855	13.8791	13.3539	11.9057
110	+	1.91942	1.91244	Q38AC0;Q38AB9;Q38AB8	Hexose transporter	Tb10.6k15.2040	Trypanosoma brucei brucei (strain 927/4 GUTat10.1)	527	56460		4	4	4	8.3	8.3	8.3	138	9354700	82	12.8928	12.9501	15.5655	15.7912	12.8323	16.4852	16.555	15.5035	15.4496	16.5699	15.5533	15.3153
111		0.192293	0.155777	Q38AD5	Eukaryotic translation initiation factor 3 subunit 8, putative	Tb10.6k15.2220 Tb10.6k15.2250	Trypanosoma brucei brucei (strain 927/4 GUTat10.1)	740	84340		4	4	4	7.4	7.4	7.4	23.504	1823200	6	12.8175	13.5486	12.7703	12.4209	12.9822	13.7229	13.5841	12.7068	13.5481	12.3992	13.3293	12.1552
112		1.37068	0.757933	Q38AE1	Protein disulfide isomerase (EC 5.3.4.1)	Tb10.6k15.2290	Trypanosoma brucei brucei (strain 927/4 GUTat10.1)	497	55580		15	15	15	31.6	31.6	31.6	285.65	40661000	203	15.337	17.219	15.5027	15.7765	15.0924	16.1507	16.4887	16.55	16.6991	16.4079	16.7293	16.7785
113	+	2.70819	1.64174	Q38AE5	CCT-theta	Tb10.6k15.2330	Trypanosoma brucei brucei (strain 927/4 GUTat10.1)	537	58081		9	9	9	22.3	22.3	22.3	323.31	6838200	60	11.6332	12.5307	13.6946	14.2548	12.9122	14.5518	14.4458	14.9638	14.8558	14.2375	14.8338	14.6393
114		0.378316	0.393968	Q38AG0	AP complex subunit beta	Tb10.6k15.2500	Trypanosoma brucei brucei (strain 927/4 GUTat10.1)	695	76280		2	2	2	5.6	5.6	5.6	102.39	1539100	9	13.4599	12.8584	12.2107	12.1172	13.1247	11.8569	14.2234	13.2828	12.0624	14.1291	13.3133	13.1691
115	+	4.59437	1.79119	Q38AH1	2,3-bisphosphoglycerate-independent phosphoglycerate mutase (PGMi) (TbiPGAM) (iPGAM) (EC 5.4.2.12) (Phosphoglycerate mutase)	PGAM Tb10.6k15.2620	Trypanosoma brucei brucei (strain 927/4 GUTat10.1)	551	60604	ACT_SITE 74; /note="Phosphoserine intermediate"; /evidence="ECO:0000255|PIRSR:PIRSR001492-1, ECO:0000269|PubMed:11682175"	7	7	7	18	18	18	200.4	5214300	57	12.4545	13.0095	12.4997	11.8305	12.9189	13.7001	14.4171	14.6897	14.7989	14.3873	13.9932	14.3503
116		0.148301	-0.394451	Q38AM9	40S ribosomal protein S24	Tb10.6k15.3340 Tb10.6k15.3350	Trypanosoma brucei brucei (strain 927/4 GUTat10.1)	137	15684		2	2	2	20.4	20.4	20.4	323.31	13366000	53	17.0327	12.5588	17.1785	17.4492	17.1395	16.5265	16.3469	16.4374	12.4389	16.3423	16.5474	16.5016
117		0.0806504	-0.0865127	Q38AP0	Nucleoside-diphosphate kinase	Tb10.6k15.3460	Trypanosoma brucei brucei (strain 927/4 GUTat10.1)	2521	284704		3	3	3	1.6	1.6	1.6	19.499	1120400	7	12.2719	12.7858	13.2522	12.0964	12.9671	12.2306	12.8734	11.8525	14.1795	12.3456	12.5486	12.0871
118		0.555336	0.753944	Q38AQ4	Alternative oxidase (EC 1.-.-.-)	Tb10.6k15.3640	Trypanosoma brucei brucei (strain 927/4 GUTat10.1)	329	37590		3	3	3	10.9	10.9	10.9	136.8	5067300	56	14.5001	13.1889	12.6035	14.7858	14.9628	12.1108	15.2649	15.1875	15.1114	15.1798	15.2406	15.2401
119	+	2.39289	1.3637	Q38AR9	Glyceraldehyde-3-phosphate dehydrogenase (EC 1.2.1.12)	Tb10.6k15.3850	Trypanosoma brucei brucei (strain 927/4 GUTat10.1)	331	35611	ACT_SITE 150; /note="Nucleophile"; /evidence="ECO:0000256|PIRSR:PIRSR000149-1"	4	4	4	15.4	15.4	15.4	42.018	4270700	30	13.8702	11.6869	13.6149	13.5977	12.2812	14.2447	14.4027	14.2235	14.1003	14.5233	14.5305	14.5923
120		1.11602	0.831444	Q38AV5	Chaperonin Hsp60, mitochondrial	Tb10.70.0280 Tb10.70.0430	Trypanosoma brucei brucei (strain 927/4 GUTat10.1)	562	59503		12	12	12	31.1	31.1	31.1	317.33	10729000	99	14.2599	12.6947	14.1954	14.4288	15.104	14.3002	14.1935	15.3523	15.4219	14.5896	15.3433	15.5752
121		1.32504	0.923389	Q38AW9	60S ribosomal protein L37a, putative (60S ribosomal proteins L37, putative)	Tb10.100.0110 Tb10.70.0465	Trypanosoma brucei brucei (strain 927/4 GUTat10.1)	93	10458		3	3	3	37.6	37.6	37.6	32.925	2260300	37	11.9587	13.0581	12.6704	12.6397	12.8453	12.0695	13.0146	13.9647	13.7024	13.4379	14.0475	14.6682
122		0.793107	1.55582	Q38AZ9	Universal minicircle sequence binding protein (UMSBP), putative	Tb10.70.0800	Trypanosoma brucei brucei (strain 927/4 GUTat10.1)	140	14566		4	3	3	37.9	28.6	28.6	70.683	5910000	48	12.8941	12.5375	12.6131	16.3527	13.5892	12.1819	13.8287	16.4898	16.5955	13.7613	16.5224	16.6922
123		0.402134	-0.499148	Q38B00	Universal minicircle sequence binding protein (UMSBP), putative	Tb10.70.0820	Trypanosoma brucei brucei (strain 927/4 GUTat10.1)	213	21836		4	4	3	39.9	39.9	33.8	319.58	3462500	57	15.4923	12.3066	14.7909	14.9344	14.3935	13.1423	13.3764	14.7481	14.7198	12.9619	14.0261	14.216
124	+	5.94627	3.23041	Q38B01	Clathrin heavy chain	Tb10.70.0830	Trypanosoma brucei brucei (strain 927/4 GUTat10.1)	1703	190626		44	44	44	37.4	37.4	37.4	323.31	43154000	439	13.6102	13.5736	12.0971	12.0241	12.7693	16.0653	15.7828	16.325	16.0392	15.5896	16.3814	16.1336
125		1.14513	-0.515651	Q38B23	Cilia- and flagella-associated protein 36 (Coiled-coil domain-containing protein 104)	Tb10.70.1130	Trypanosoma brucei brucei (strain 927/4 GUTat10.1)	433	48258		2	2	2	4.6	4.6	4.6	11.074	974270	5	13.1895	13.1876	13.5118	13.1117	12.922	12.8659	11.9594	12.8121	13.5826	12.845	12.451	12.166
126	+	2.8274	1.43588	Q38B27	Valosin-containing protein homolog	Tb10.70.1190	Trypanosoma brucei brucei (strain 927/4 GUTat10.1)	780	85826		10	10	10	18.3	18.3	18.3	323.31	13147000	125	13.2564	15.0429	14.0601	14.1111	12.9931	15.7375	15.5824	15.4777	15.4874	15.0015	15.024	14.9897
127		0.0398955	-0.0340958	Q38B37	N-acetyltransferase subunit Nat1, putative	Tb10.70.1320	Trypanosoma brucei brucei (strain 927/4 GUTat10.1)	711	82190		2	2	2	4.8	4.8	4.8	24.307	579800	7	12.4761	11.6986	12.7626	12.4955	12.979	11.7021	11.7318	12.7922	13.0259	12.3817	12.7185	12.7858
128		0.440826	-0.273456	Q38B42	Fructose-bisphosphate aldolase (EC 4.1.2.13)	Tb10.70.1370	Trypanosoma brucei brucei (strain 927/4 GUTat10.1)	372	41071		27	27	27	71.8	71.8	71.8	323.31	352930000	809	18.8899	20.5147	18.7528	19.2344	18.8442	18.8258	18.7877	19.1334	19.1419	18.6677	19.1464	19.1134
129		0.388266	0.509535	Q38B58;Q38B56	60S ribosomal protein L24, putative	Tb10.70.1560	Trypanosoma brucei brucei (strain 927/4 GUTat10.1)	125	14625		3	3	3	38.4	38.4	38.4	235.63	6235900	65	14.8099	14.6227	14.6174	15.0141	12.9807	15.2337	14.3471	15.7299	15.5367	12.6119	15.7218	15.2482
130		1.21656	1.39937	Q38B66;Q38B67	40S ribosomal protein S10, putative	Tb10.70.1670	Trypanosoma brucei brucei (strain 927/4 GUTat10.1)	172	19286		4	4	4	21.5	21.5	21.5	47.927	5083200	27	15.8563	12.2978	14.7506	11.8933	15.1488	15.3102	15.3148	15.1657	15.58	15.3594	15.4382	15.5528
131		0.738525	0.742881	Q38B69	40S ribosomal protein S18, putative	Tb10.70.1730 Tb10.70.1740	Trypanosoma brucei brucei (strain 927/4 GUTat10.1)	153	17510		4	4	4	28.1	28.1	28.1	165.72	7671700	45	14.9008	12.7531	15.1501	15.5687	13.4256	14.0929	15.2213	15.5084	15.2984	14.4934	15.5125	15.5909
132		0.497586	1.04715	Q38B98;Q57WI3	Ubiquitin/ribosomal protein S27a, putative	Tb10.70.2170	Trypanosoma brucei brucei (strain 927/4 GUTat10.1)	151	16706		3	3	3	21.9	21.9	21.9	40.675	5447100	35	12.0766	11.9937	13.2134	15.5221	15.6373	15.6038	15.5996	15.7866	12.0281	15.7055	12.6844	15.7425
133		0.188091	-0.21199	Q38BD7	Eukaryotic translation initiation factor 3 subunit L (eIF3l)	Tb10.70.2570	Trypanosoma brucei brucei (strain 927/4 GUTat10.1)	488	55650		2	2	2	7.2	7.2	7.2	204.82	1301600	20	13.4442	12.6798	12.5249	13.5266	13.0389	13.9971	14.1388	12.8117	12.2683	11.5895	12.5078	12.503
134	+	5.80251	1.31475	Q38BE4	Elongation factor 2	Tb10.70.2650 Tb10.70.2660	Trypanosoma brucei brucei (strain 927/4 GUTat10.1)	846	94334		36	36	36	52.2	52.2	52.2	323.31	126020000	611	16.1108	15.7361	16.3771	16.1747	16.1803	17.1163	17.2511	17.609	17.511	17.2603	17.6709	17.5952
135		0.418754	0.521179	Q38BI2	FCP1 homology domain-containing protein	Tb10.70.3070	Trypanosoma brucei brucei (strain 927/4 GUTat10.1)	247	28189		4	4	4	19	19	19	45.081	2229600	22	12.6312	13.5316	12.5066	13.3601	12.4034	13.8224	13.8375	11.5504	11.9109	13.9866	14.6126	14.1339
136	+	2.62007	1.0262	Q38BI9;Q38BI8	60S ribosomal protein L30	Tb10.70.3170	Trypanosoma brucei brucei (strain 927/4 GUTat10.1)	105	11512		5	5	5	59	59	59	142.62	5626200	54	13.5687	12.956	14.4861	13.4509	13.6927	14.7841	14.5552	14.0886	15.0004	14.453	15.0504	14.6678
137		0.695923	0.569027	Q38BK1	Probable eukaryotic initiation factor 4A (ATP-dependent RNA helicase eIF4A)	Tb10.70.3290	Trypanosoma brucei brucei (strain 927/4 GUTat10.1)	406	46468		10	10	10	31	31	31	192.13	10297000	115	14.2619	12.4502	14.8113	14.9331	15.0936	14.6408	14.6748	15.1153	14.9627	14.6014	15.1702	14.9882
138		1.10044	1.06508	Q38BK7;Q38BK6	Small ribosomal subunit protein eS1	Tb10.70.3370	Trypanosoma brucei brucei (strain 927/4 GUTat10.1)	256	29408		10	10	10	41	41	41	313.82	18221000	135	15.3777	12.6771	16.3471	16.0885	15.5587	16.1092	16.2299	16.3373	16.3077	16.254	16.3284	16.3579
139		0.0585951	-0.0915424	Q38BN3	Aspartate aminotransferase (EC 2.6.1.1)	Tb10.70.3710	Trypanosoma brucei brucei (strain 927/4 GUTat10.1)	403	44788		3	3	3	9.9	9.9	9.9	20.869	1918600	24	12.9954	13.2429	13.7833	13.4638	13.0935	11.7486	13.7632	11.9907	14.3007	12.1176	14.2527	14.3963
140		0.395242	-0.335782	Q38BR9;Q38FV6	60S ribosomal proteins L38, putative	Tb10.70.4155	Trypanosoma brucei brucei (strain 927/4 GUTat10.1)	82	9567		3	3	3	30.5	30.5	30.5	17.708	1633600	14	12.7223	13.7723	12.5884	12.9447	13.2723	13.7428	13.8103	11.88	12.4168	12.4676	12.5599	12.192
141		1.19952	0.942274	Q38BS1	Fatty acyl CoA synthetase, putative (EC 6.2.1.3)	Tb10.70.4200	Trypanosoma brucei brucei (strain 927/4 GUTat10.1)	703	78984		6	6	6	9.5	9.5	9.5	96.46	3952300	26	14.0824	13.074	12.1538	12.6346	13.0532	12.9412	13.2607	13.8539	14.2232	13.4218	14.7716	15.1208
142	+	2.90419	1.26733	Q38BS5	Multifunctional fusion protein [Includes: Delta-1-pyrroline-5-carboxylate dehydrogenase (P5C dehydrogenase) (L-glutamate gamma-semialdehyde dehydrogenase); L-glutamate gamma-semialdehyde dehydrogenase (EC 1.2.1.88)]	Tb10.70.4280	Trypanosoma brucei brucei (strain 927/4 GUTat10.1)	561	62037	ACT_SITE 302; /evidence="ECO:0000256|PROSITE-ProRule:PRU10007"	6	6	6	15.7	15.7	15.7	113.8	4027400	41	12.6884	12.4264	12.9895	14.0621	12.816	14.277	13.8991	14.9055	13.8277	14.3485	14.1535	14.4353
143		1.13828	0.86588	Q38BV4	Splicing factor PTSR1 interacting protein	Tb10.70.4700	Trypanosoma brucei brucei (strain 927/4 GUTat10.1)	378	43653		2	2	2	3.4	3.4	3.4	68.019	4015800	57	14.6885	12.6635	13.359	15.0326	12.6901	14.3202	14.1611	14.562	14.6581	14.386	14.9029	14.8781
144	+	3.39848	1.16387	Q38BV6	phosphopyruvate hydratase (EC 4.2.1.11)	Tb10.70.4740	Trypanosoma brucei brucei (strain 927/4 GUTat10.1)	429	46592	ACT_SITE 208; /note="Proton donor"; /evidence="ECO:0000256|PIRSR:PIRSR001400-1"; ACT_SITE 343; /note="Proton acceptor"; /evidence="ECO:0000256|PIRSR:PIRSR001400-1"	25	25	25	66.9	66.9	66.9	323.31	154050000	527	17.9687	16.5579	17.5529	17.5678	18.0419	18.6898	18.6871	18.7743	18.7628	18.5029	18.7991	18.6961
145		1.30709	1.3643	Q38C01	Metacaspase MCA4	Tb10.70.5250	Trypanosoma brucei brucei (strain 927/4 GUTat10.1)	353	38969		2	2	2	7.1	7.1	7.1	64.474	4112500	40	12.7917	13.3778	13.4938	12.3324	13.5508	15.1729	13.9278	15.5552	15.4352	11.8971	14.3955	14.9313
146		1.17385	1.15669	Q38C25	Cilia- and flagella-associated protein 20	Tb10.70.5560	Trypanosoma brucei brucei (strain 927/4 GUTat10.1)	294	34553		4	4	4	14.6	14.6	14.6	25.634	3169600	7	12.6543	12.4104	12.5159	12.7447	12.6697	13.0211	13.7808	12.2801	13.923	12.5895	15.3489	15.3463
147		0.0744808	0.258978	Q38C41	Phosphotransferase (EC 2.7.1.-)	Tb10.70.5800	Trypanosoma brucei brucei (strain 927/4 GUTat10.1)	471	51149		23	2	2	54.8	4.2	4.2	323.31	10169000	70	12.5036	18.9127	12.8745	17.72	12.4191	15.7394	15.7186	16.049	16.0143	14.7607	13.0748	14.658
148		0.000270207	0.000439535	Q38C42	Phosphotransferase (EC 2.7.1.-)	Tb10.70.5820	Trypanosoma brucei brucei (strain 927/4 GUTat10.1)	471	51295		24	24	3	62.2	62.2	11.7	323.31	120070000	563	16.7	19.4909	16.7711	18.0684	15.6501	17.2701	17.2117	17.2839	17.3249	17.2996	17.4185	17.5469
149		0.60122	0.953535	Q38CY6;Q38C82	Ribosomal protein L36, putative	Tb09.244.2725	Trypanosoma brucei brucei (strain 927/4 GUTat10.1)	109	12457		4	4	4	34.9	34.9	34.9	201.69	33644000	85	17.6002	12.9495	17.8098	17.4618	17.4893	17.2563	17.3883	17.932	18.0509	17.4178	17.5801	17.6841
150		1.40159	-0.813153	Q38C90	NOT1	Tb10.70.6450	Trypanosoma brucei brucei (strain 927/4 GUTat10.1)	2326	259128		2	2	2	1.3	1.3	1.3	69.955	657160	9	13.8161	13.2217	13.002	12.1951	12.3354	11.5302	11.842	12.5293	12.5454	11.4949	12.8199	11.9447
151		2.00866	0.998343	Q38C91	methionine--tRNA ligase (EC 6.1.1.10)	Tb10.70.6470	Trypanosoma brucei brucei (strain 927/4 GUTat10.1)	773	86911		7	7	7	11.6	11.6	11.6	66.957	2783800	34	11.9569	13.3825	13.0007	12.059	13.5567	13.7419	13.9112	14.0884	14.1265	13.8513	13.6679	13.1393
152		1.48697	0.724746	Q38C92	Post-transcriptional regulator MKT1L (Inactive endonuclease MKT1L)	MKT1L Tb10.70.6480	Trypanosoma brucei brucei (strain 927/4 GUTat10.1)	1220	134815		3	3	3	4.5	4.5	4.5	19.642	1127200	15	12.6068	12.3662	12.6455	13.0534	12.8629	12.9174	14.0257	13.9464	13.9979	12.6127	12.8826	13.6392
153		0.233387	0.226701	Q38CA1	Hypoxanthine-guanine phosphoribosyltransferase, putative	Tb10.70.6660	Trypanosoma brucei brucei (strain 927/4 GUTat10.1)	234	26360		4	4	4	25.6	25.6	25.6	88.992	2009200	21	12.3884	12.3488	14.3178	12.9863	12.8454	13.4808	13.4332	13.7657	13.6766	13.3602	12.3864	12.3254
154		0.520502	0.330439	Q587D5;Q38CD0	60S ribosomal protein L9, putative	Tb06.26G9.310 Tb927.6.4690	Trypanosoma brucei brucei (strain 927/4 GUTat10.1)	187	21661		6	6	6	46.5	46.5	46.5	323.31	23878000	145	15.7315	17.4375	15.7002	16.0545	15.4912	16.3229	16.5424	16.299	16.3462	16.7272	16.5196	16.1366
155		1.4819	1.32354	Q38CD1	40S ribosomal protein S23, putative	Tb10.70.7020 Tb10.70.7030	Trypanosoma brucei brucei (strain 927/4 GUTat10.1)	143	15929		4	4	4	40.6	40.6	40.6	116.77	7648600	41	12.4218	12.7854	15.0366	15.1267	12.648	14.3039	14.8869	14.9821	15.4556	15.1627	15.2145	14.4849
156	+	2.67	1.26328	Q38CD4	T-complex protein 1 subunit delta	Tb10.70.7050	Trypanosoma brucei brucei (strain 927/4 GUTat10.1)	536	58362		13	13	13	32.6	32.6	32.6	313.45	8401600	88	13.8651	13.1278	13.6844	14.6963	12.5057	14.7047	14.8307	14.885	14.78	14.7325	14.978	14.9631
157	+	3.94461	1.25535	Q38CI4	40S ribosomal proteins S11, putative	Tb10.70.7695	Trypanosoma brucei brucei (strain 927/4 GUTat10.1)	174	20087		8	1	1	33.9	6.9	6.9	323.31	2938700	26	13.8001	13.055	13.8209	12.5942	13.5322	14.4074	14.6143	14.8016	14.7416	14.4877	14.673	14.585
158	+	4.03563	1.52501	Q38CI6	RNA helicase (EC 3.6.4.13)	Tb10.70.7730	Trypanosoma brucei brucei (strain 927/4 GUTat10.1)	436	49226		3	3	3	9.6	9.6	9.6	35.324	2831800	22	12.8069	12.6511	13.457	11.8842	12.67	14.4372	14.356	13.7792	14.0369	14.6129	14.2374	14.0724
159		1.02098	-1.21673	Q38CJ3	TRAF3-interacting protein 1 C-terminal domain-containing protein	Tb10.70.7880	Trypanosoma brucei brucei (strain 927/4 GUTat10.1)	585	65689		2	2	2	6	6	6	323.31	1259400	47	12.9276	12.2774	14.6663	15.0602	14.9154	12.7121	11.3301	13.3951	13.2201	11.3511	13.7827	13.4774
160		0.29465	0.237519	Q38CW9;Q38CL1	60S ribosomal protein L32	Tb09.244.2590	Trypanosoma brucei brucei (strain 927/4 GUTat10.1)	132	15353		4	4	4	22	22	22	77.644	2310400	25	13.3779	13.5529	12.6636	13.6753	12.9443	13.1352	13.0874	13.7775	13.3941	12.4483	14.4897	14.0301
161		0.0805193	0.131923	Q38CM1	Centromere/microtubule binding protein cbf5, putative	Tb10.100.0060	Trypanosoma brucei brucei (strain 927/4 GUTat10.1)	427	48286		3	3	3	8.2	8.2	8.2	19.866	1581400	7	13.5869	12.5132	13.1294	12.9185	13.2846	12.4477	13.5821	14.293	14.5324	12.283	14.2558	11.1351
162	+	3.19467	1.118	Q38CW7	Calcium motive p-type ATPase, putative (EC 3.6.3.-)	Tb09.244.2570	Trypanosoma brucei brucei (strain 927/4 GUTat10.1)	1041	113976		5	5	5	8.1	8.1	8.1	159.98	4255700	56	12.6048	12.5451	13.6281	13.3724	13.1121	14.4923	14.2771	14.4007	14.5228	13.8184	13.8568	13.8254
163		0.73642	1.0757	Q38CX3	40S ribosomal protein S6	Tb09.244.2630	Trypanosoma brucei brucei (strain 927/4 GUTat10.1)	250	28476		5	5	2	24	24	10.8	323.31	15053000	77	16.0894	11.751	16.828	15.9251	15.5805	15.9622	16.3625	16.1174	16.7627	16.6393	16.1003	16.2289
164		1.78808	1.22255	Q38CY8	60S ribosomal protein L5, putative	Tb09.244.2730 Tb09.244.2740	Trypanosoma brucei brucei (strain 927/4 GUTat10.1)	308	34636		7	7	7	25.6	25.6	25.6	246.96	14558000	78	15.3928	13.3046	15.7582	14.0226	15.2606	15.6237	15.6656	15.7575	15.683	16.0795	16.3516	16.6311
165		0.279076	-0.408972	Q57YL9;Q38D25	60S ribosomal protein L26, putative	Tb08.11J15.540 Tb927.8.6180	Trypanosoma brucei brucei (strain 927/4 GUTat10.1)	143	16424		3	3	3	14	14	14	59.626	5845900	59	15.7465	12.6111	15.3014	16.5485	15.8888	14.7524	14.6952	15.0425	14.9881	13.6171	15.3644	15.2125
166	+	2.17132	1.57588	Q38D58	Kinetoplastid membrane protein KMP-11	Tb09.211.4511 Tb09.211.4512 Tb09.211.4513	Trypanosoma brucei brucei (strain 927/4 GUTat10.1)	92	11077		3	3	3	35.9	35.9	35.9	100.92	4254300	42	13.1344	12.8673	11.8975	12.4557	12.5764	14.5512	14.445	14.5584	13.7308	14.7652	12.1861	14.8982
167		0.15486	0.167482	Q38D65;Q38D64	ADP-ribosylation factor	Tb09.211.4460	Trypanosoma brucei brucei (strain 927/4 GUTat10.1)	182	20652		3	3	3	21.4	21.4	21.4	19.196	1968600	10	12.7743	13.3604	12.1538	12.7164	13.2944	13.6924	13.7524	12.904	11.884	11.8674	13.3651	13.7261
168	+	2.78995	1.23491	Q38DE8	Ubiquitin-activating enzyme E1, putative	Tb09.211.3610	Trypanosoma brucei brucei (strain 927/4 GUTat10.1)	1214	134655	ACT_SITE 710; /note="Glycyl thioester intermediate"; /evidence="ECO:0000256|PROSITE-ProRule:PRU10132"	22	22	22	23.1	23.1	23.1	323.31	23821000	234	14.7544	13.2636	15.12	15.1076	14.5225	15.6423	15.7653	15.9172	15.8535	15.5925	15.9188	15.8301
169	+	4.99338	2.02957	Q38DF2;Q38DE9;Q38DF3;Q38DF0	glycerol kinase (EC 2.7.1.30) (ATP:glycerol 3-phosphotransferase)	Tb09.211.3550	Trypanosoma brucei brucei (strain 927/4 GUTat10.1)	512	56366		28	28	28	55.5	55.5	55.5	323.31	145450000	539	16.7102	15.3758	16.7498	16.8216	16.8883	18.4051	18.4928	18.5414	18.515	18.9196	18.3828	18.5143
170	+	2.32286	2.10903	Q38DH8	60S ribosomal subunit protein L31, putative	Tb09.211.3270 Tb09.211.3280	Trypanosoma brucei brucei (strain 927/4 GUTat10.1)	188	21693		9	9	9	38.3	38.3	38.3	323.31	42275000	209	14.7812	13.2652	14.6839	14.9542	15.0514	16.1612	17.0464	17.4302	17.5577	14.2819	16.9178	17.1983
171	+	2.06606	2.1247	Q38DI7	6-phosphogluconate dehydrogenase, decarboxylating (EC 1.1.1.44)	Tb09.211.3180	Trypanosoma brucei brucei (strain 927/4 GUTat10.1)	479	52166	ACT_SITE 186; /note="Proton acceptor"; /evidence="ECO:0000256|PIRSR:PIRSR000109-1"; ACT_SITE 193; /note="Proton donor"; /evidence="ECO:0000256|PIRSR:PIRSR000109-1"	7	7	7	20	20	20	86.329	5514700	26	13.1925	11.7867	12.8596	12.2296	12.9007	15.1401	15.4905	14.5359	15.1273	14.7822	11.8543	16.0996
172		1.70185	1.34244	Q38DN0	Gim5B protein	Tb09.211.2740	Trypanosoma brucei brucei (strain 927/4 GUTat10.1)	241	25976		12	12	4	53.5	53.5	17	323.31	32013000	217	16.2926	13.1035	16.0463	15.902	15.1943	16.7309	16.8353	16.6084	16.6751	16.7598	16.4334	16.5082
173	+	2.62702	2.01139	Q38DP2	60S ribosomal protein L23, putative	Tb09.211.2630 Tb09.211.2640	Trypanosoma brucei brucei (strain 927/4 GUTat10.1)	139	14963		3	3	3	30.9	30.9	30.9	65.317	5493300	40	13.2254	12.5413	12.6875	11.9146	12.9693	15.0137	15.9666	14.2143	13.7021	16.0782	14.1102	13.6681
174	+	4.27082	1.81131	Q38DP9	T-complex protein 1 subunit eta (TCP-1-eta) (CCT-eta)	Tb09.211.2570	Trypanosoma brucei brucei (strain 927/4 GUTat10.1)	568	61472		13	13	13	34.5	34.5	34.5	323.31	13049000	123	12.735	13.1988	14.5392	13.6808	13.2354	15.3583	15.2911	15.4378	15.6376	15.2074	15.0756	15.0161
175		2.39569	0.911708	Q38DU2	Polyadenylate-binding protein (PABP)	Tb09.211.2150	Trypanosoma brucei brucei (strain 927/4 GUTat10.1)	555	62147		13	13	13	28.1	28.1	28.1	323.31	18679000	188	14.5897	13.1041	14.5784	14.5915	14.2812	15.2806	15.2529	15.1152	15.0097	15.2394	15.1625	14.9245
176		0.923235	1.31312	Q38DY5	CS domain-containing protein	Tb09.211.1690	Trypanosoma brucei brucei (strain 927/4 GUTat10.1)	168	18769		2	2	2	14.3	14.3	14.3	55.134	3580400	22	12.9204	13.2607	12.6649	12.8961	13.0212	14.9206	12.2554	12.4856	15.5194	12.9109	16.5407	15.2279
177		1.07226	-0.356566	Q38E19	Uncharacterized protein	Tb09.211.1360	Trypanosoma brucei brucei (strain 927/4 GUTat10.1)	152	16882		2	2	2	12.5	12.5	12.5	19.473	1268900	14	13.2094	13.7273	13.5435	13.0377	12.702	12.8411	12.9902	13.2245	13.0611	12.8697	12.7609	12.4645
178		0.228491	0.218047	Q38E83	PBP1-interacting protein LSM12	LSM12 Tb09.211.0740	Trypanosoma brucei brucei (strain 927/4 GUTat10.1)	190	21060		2	2	2	11.1	11.1	11.1	25.312	1403900	10	12.4075	13.1758	12.9007	11.7117	12.8894	11.8215	13.8742	12.2868	13.6454	12.7578	12.5373	12.9224
179		0.44721	0.513027	Q38EA2	RNA-binding protein, putative	Tb09.211.0560	Trypanosoma brucei brucei (strain 927/4 GUTat10.1)	327	36985		2	2	2	7.6	7.6	7.6	93.759	3236300	41	12.4317	13.7559	12.6135	15.221	12.9528	14.3423	14.3237	14.051	13.0621	14.4643	14.3881	12.7247
180		0.92057	0.745907	Q38EC5	60S ribosomal protein L10, putative	Tb09.211.0110 Tb09.211.0340	Trypanosoma brucei brucei (strain 927/4 GUTat10.1)	213	24736		11	11	11	43.7	43.7	43.7	323.31	28288000	175	16.3977	13.745	16.3785	16.2167	16.2839	16.3386	16.4612	16.8717	16.5579	16.2657	16.7923	16.5646
181		1.79949	0.738411	Q38EI1	Uncharacterized protein	Tb09.160.5670	Trypanosoma brucei brucei (strain 927/4 GUTat10.1)	1351	151631		6	6	6	5.8	5.8	5.8	105.58	2152200	20	13.1432	12.6648	12.2498	12.8677	13.428	13.5016	13.283	14.354	13.0105	13.6081	13.8141	13.6923
182		0.00447674	0.00780356	Q38EI9	60S ribosomal protein L11, putative	Tb09.160.5580 Tb09.160.5590	Trypanosoma brucei brucei (strain 927/4 GUTat10.1)	194	22369		4	4	4	20.6	20.6	20.6	34.854	2208900	15	13.8314	13.2833	12.8057	12.9535	12.7507	12.0286	12.8074	12.1165	12.3061	14.1026	13.101	15.4671
183		1.32757	0.965176	Q38EJ5	Tetratricopeptide SHNi-TPR domain-containing protein	Tb09.160.5530	Trypanosoma brucei brucei (strain 927/4 GUTat10.1)	346	38016		4	4	4	16.2	16.2	16.2	77.953	2734800	29	12.3232	12.6588	13.039	12.2375	14.2632	13.9094	13.0752	14.6436	14.4438	12.946	13.7853	14.2833
184		1.023	0.453402	Q38EN1	GRAM domain-containing protein	Tb09.160.5200	Trypanosoma brucei brucei (strain 927/4 GUTat10.1)	295	32573		3	3	3	16.9	16.9	16.9	52.181	1409700	19	12.7929	13.1598	12.6471	13.0049	13.5189	12.9591	13.1628	13.7107	13.7468	12.8965	13.7764	14.0947
185		1.34977	1.24138	Q38EV2;Q38EV1;Q38EU9	Arginine kinase (EC 2.7.3.3)	Tb09.160.4560	Trypanosoma brucei brucei (strain 927/4 GUTat10.1)	404	44716		12	12	12	34.2	34.2	34.2	323.31	24116000	151	16.0566	12.6876	15.9865	15.9063	15.684	16.5718	16.4445	16.6035	16.718	16.1971	16.4552	16.549
186		3.02684	0.660306	Q38EX8	thioredoxin-dependent peroxiredoxin (EC 1.11.1.24)	Tb09.160.4250 Tb09.160.4280	Trypanosoma brucei brucei (strain 927/4 GUTat10.1)	199	22425	ACT_SITE 52; /note="Cysteine sulfenic acid (-SOH) intermediate; for peroxidase activity"; /evidence="ECO:0000256|PIRSR:PIRSR000239-1"	9	9	9	51.3	51.3	51.3	323.31	30019000	171	16.2707	15.7612	16.0683	16.0888	15.4688	16.4244	16.4207	16.4142	16.5964	16.8594	16.6826	16.7454
187		0.646119	0.754558	Q38EY6	60S acidic ribosomal protein, putative	Tb09.160.4200	Trypanosoma brucei brucei (strain 927/4 GUTat10.1)	113	11091		2	2	2	43.4	43.4	43.4	142.3	3164400	45	15.1006	11.9342	15.2182	12.637	12.6311	14.0662	14.2838	14.688	14.3325	14.3366	13.7477	14.3567
188		1.17895	-0.354019	Q38F34	Proliferating cell nuclear antigen	Tb09.160.3710	Trypanosoma brucei brucei (strain 927/4 GUTat10.1)	292	32315		2	2	2	7.5	7.5	7.5	14.402	501950	11	12.7426	12.9464	12.7944	11.9288	12.7233	12.2448	12.085	12.6098	12.4213	12.1104	12.1292	12.3111
189		0.412995	0.582479	Q38F38	Ribosomal protein S6, putative	Tb09.160.3670	Trypanosoma brucei brucei (strain 927/4 GUTat10.1)	126	13572		2	2	2	27	27	27	323.31	4818800	51	13.3299	13.5937	15.0182	14.0614	14.1146	11.7023	14.7023	15.1567	15.4744	14.6764	15.1513	15.3788
190		1.63959	1.0516	Q38F42	Phosphodiesterase (EC 3.1.4.-)	Tb09.160.3630	Trypanosoma brucei brucei (strain 927/4 GUTat10.1)	925	103218	ACT_SITE 669; /note="Proton donor"; /evidence="ECO:0000256|PIRSR:PIRSR623088-1"	6	6	2	9.9	9.9	3.6	120.24	3730700	40	14.4093	12.6168	12.3003	14.2709	12.7781	14.3103	13.9376	14.5742	14.4236	13.8714	14.6375	14.5322
191		1.5356	1.06667	Q38F76	Probable eukaryotic initiation factor 4A (eIF-4A) (EC 3.6.4.13) (ATP-dependent RNA helicase eIF4A)	Tb09.160.3270	Trypanosoma brucei brucei (strain 927/4 GUTat10.1)	404	45362		9	9	9	31.2	31.2	31.2	201.95	11417000	101	14.999	12.7961	14.8654	14.9561	13.0973	14.8876	14.9825	15.2453	15.3322	15.1263	15.3708	15.5215
192	+	3.29698	1.35985	Q38FB8;Q38FB7;Q38FB9	Fatty acyl CoA synthetase 3 (EC 6.2.1.3)	Tb09.160.2810	Trypanosoma brucei brucei (strain 927/4 GUTat10.1)	702	77854		8	8	8	15.7	15.7	15.7	177.78	9000500	99	12.1702	13.9964	13.7472	13.2288	13.3507	14.6119	14.439	14.8373	14.7	14.8236	14.4691	14.7287
193		2.40099	0.563849	Q38FD9;Q38FE4	40S ribosomal protein S7	Tb09.160.2550	Trypanosoma brucei brucei (strain 927/4 GUTat10.1)	202	23841		10	10	10	46	46	46	321.62	62741000	166	17.5199	17.9202	17.1877	17.3905	17.0685	17.8604	18.1553	18.0188	17.9707	18.3019	17.8095	17.7517
194	+	2.1784	1.59007	Q38FL2	Uncharacterized protein	Tb09.160.1790	Trypanosoma brucei brucei (strain 927/4 GUTat10.1)	566	62877		6	6	6	12.9	12.9	12.9	162.49	9281300	68	14.9686	12.9358	14.9689	12.5572	13.1561	14.8606	14.8904	15.6105	15.7066	14.9193	15.6178	15.5466
195		1.13857	0.286706	Q38FS0;Q38FR8	Uncharacterized protein	Tb09.160.1160	Trypanosoma brucei brucei (strain 927/4 GUTat10.1)	757	85914		8	8	8	14.9	14.9	14.9	239.31	5511300	64	13.8181	14.3742	14.1106	14.6676	13.8565	14.3686	14.3823	14.588	14.4995	14.6108	14.3051	14.4103
196		0.575062	0.722258	Q580D8;Q4FKD4	Ribosomal protein L21E (60S), putative	Tb04.5E12.350 Tb927.4.1100	Trypanosoma brucei brucei (strain 927/4 GUTat10.1)	159	18015		5	5	5	35.8	35.8	35.8	196.74	12352000	86	16.017	12.1724	15.7349	15.7181	15.5863	15.4874	15.5464	16.0214	16.0113	15.3289	16.0128	15.9676
197	+	5.67024	2.43983	Q4FKD8	Dynein light chain	Tb11.0845 Tb11.50.0007	Trypanosoma brucei brucei (strain 927/4 GUTat10.1)	90	10429		1	1	1	24.4	24.4	24.4	142.05	5457300	25	12.3232	13.6631	12.7271	12.708	13.1229	15.86	15.8024	15.0493	15.1406	15.5134	15.0498	15.0252
198	+	6.57804	3.03431	Q4FKG9	40S ribosomal protein S14	Tb06.30P15.510 Tb11.0290 Tb11.0390 Tb927.6.4980	Trypanosoma brucei brucei (strain 927/4 GUTat10.1)	144	15513		4	4	4	38.2	38.2	38.2	86.88	6792900	46	13.0333	11.6573	12.4698	12.0569	13.0599	15.4814	15.4116	15.7073	15.618	15.0784	15.7649	15.3668
199		0.361007	-0.294539	Q4GY96	Phospholipase A1, putative (EC 3.1.1.32)	TB927.1.4830	Trypanosoma brucei brucei (strain 927/4 GUTat10.1)	300	32404		2	2	2	12.7	12.7	12.7	240.59	1071000	12	13.274	13.754	12.867	13.1963	13.6261	13.2625	13.6513	13.4736	13.3581	13.5904	12.2939	11.7129
200		1.76654	1.09181	Q4GYI2	alanine transaminase (EC 2.6.1.2)	TB927.1.3950	Trypanosoma brucei brucei (strain 927/4 GUTat10.1)	569	63137		5	5	5	16	16	16	177.96	2619200	32	13.1766	12.883	11.7709	12.3329	13.314	14.3582	14.2795	13.7695	13.7238	14.3019	13.6195	12.4585
201		1.04418	0.540858	Q4GYJ4	Glucose-6-phosphate isomerase (EC 5.3.1.9)	PGI TB927.1.3830	Trypanosoma brucei brucei (strain 927/4 GUTat10.1)	607	67615		14	14	14	29	29	29	323.31	16734000	182	13.5847	15.5447	14.7773	14.9341	14.1062	15.1185	15.3344	14.934	15.1688	15.2735	15.054	15.0286
202		0.587183	0.526895	Q4GYQ5	40S ribosomal protein S11, putative	TB927.1.3180	Trypanosoma brucei brucei (strain 927/4 GUTat10.1)	174	20059		9	9	2	39.1	39.1	12.1	108.91	12329000	111	15.273	12.8173	15.1908	15.2517	15.3839	14.8405	14.9961	15.5573	15.5491	14.9419	15.6426	15.6442
203		1.26142	-0.580787	Q4GYW5	Coatomer subunit beta (Beta-coat protein)	beta-coP TB927.1.2570	Trypanosoma brucei brucei (strain 927/4 GUTat10.1)	982	110051		2	2	2	3.2	3.2	3.2	42.619	477480	4	12.7208	13.057	13.1335	12.0081	13.5702	12.4354	12.1612	12.5891	11.7435	12.11	12.3761	12.8045
204		2.02224	0.626594	Q4GYY5	Tubulin alpha chain	TB927.1.2340 TB927.1.2360 TB927.1.2380 TB927.1.2400	Trypanosoma brucei brucei (strain 927/4 GUTat10.1)	451	49787		24	24	24	66.7	66.7	66.7	323.31	381400000	683	19.1419	17.9815	19.2637	18.6448	18.8527	19.3774	19.3962	19.5961	19.5081	19.2328	19.285	19.4291
205	+	5.59408	0.727714	Q4GYY6	Tubulin beta chain	TB927.1.2330 TB927.1.2350 TB927.1.2370 TB927.1.2390	Trypanosoma brucei brucei (strain 927/4 GUTat10.1)	442	49704		22	22	22	67.4	67.4	67.4	323.31	373300000	724	19.1166	18.848	19.0857	19.0207	18.9027	19.6227	19.5556	19.7516	19.6643	19.6519	19.864	19.9471
206	+	2.58743	1.04798	Q4GZ52	ARM-like helical domain-containing protein	TB927.1.1670	Trypanosoma brucei brucei (strain 927/4 GUTat10.1)	1081	120874		3	3	3	4.9	4.9	4.9	27.574	1837000	20	12.1849	13.4853	12.6889	12.6372	13.1182	14.018	13.8267	14.3414	14.4109	13.3305	13.4426	13.726
207	+	4.6601	1.76116	Q4GZG4	Phosphoglycerate kinase (EC 2.7.2.3)	PGKC TB927.1.700	Trypanosoma brucei brucei (strain 927/4 GUTat10.1)	440	47246		12	12	3	40.5	40.5	10.5	323.31	32463000	222	15.3504	13.8825	15.1454	15.1333	14.8195	16.2993	16.73	16.9034	16.8445	16.4569	16.5508	16.6069
208	+	1.97641	1.35133	Q57TU7	Paraflagellar rod component	Tb08.30K1.530 Tb927.8.6660	Trypanosoma brucei brucei (strain 927/4 GUTat10.1)	607	69056		12	12	12	26.9	26.9	26.9	218.94	11381000	123	12.133	13.547	14.7747	14.9591	13.2696	15.082	15.0245	15.0859	15.1469	15.0479	15.1512	15.0775
209		0.442708	-0.267415	Q57TX9	ATP synthase subunit alpha, mitochondrial	Tb07.30D13.360 Tb07.30D13.350 Tb927.7.7420 Tb927.7.7430	Trypanosoma brucei brucei (strain 927/4 GUTat10.1)	584	63503		3	3	3	6.2	6.2	6.2	52.85	1258100	17	12.79	13.1148	13.7452	13.199	12.9281	12.9869	13.1583	12.8108	13.0828	13.3284	11.7218	13.1269
210		0.69038	0.616175	Q57TY3	Uncharacterized protein	Tb07.30D13.320 Tb927.7.7460	Trypanosoma brucei brucei (strain 927/4 GUTat10.1)	192	22358		7	7	7	49.5	49.5	49.5	141.31	4807700	73	12.147	14.3422	14.2761	14.8862	12.9742	13.9352	13.7682	14.5518	14.6004	14.1307	14.6982	14.7047
211		0.175868	0.192237	Q57Y42;Q57U47	H(+)-exporting diphosphatase (EC 7.1.3.1)	Tb04.1D20.30 Tb927.4.4380	Trypanosoma brucei brucei (strain 927/4 GUTat10.1)	826	85936		6	6	6	10.2	10.2	10.2	323.31	3321000	30	12.1291	12.888	12.8903	14.5848	12.8802	13.1662	13.5898	13.6279	13.7896	11.9778	13.2951	13.4206
212		0.565852	-0.364985	Q57U85	Orotidine-5-phosphate decarboxylase/orotate phosphoribosyltransferase, putative (EC 2.4.2.10, EC 4.1.1.23)	Tb05.6E7.750 Tb927.5.3810	Trypanosoma brucei brucei (strain 927/4 GUTat10.1)	458	49956		2	2	2	8.1	8.1	8.1	13.565	753930	6	12.6157	13.6038	12.3906	12.5637	13.2344	12.8318	12.8146	13.041	11.3624	12.6178	12.5156	12.4335
213	+	2.4837	1.01447	Q57U86	Glutamine hydrolysing (Not ammonia-dependent) carbomoyl phosphate synthase, putative (EC 6.3.5.5)	Tb05.6E7.720 Tb927.5.3800	Trypanosoma brucei brucei (strain 927/4 GUTat10.1)	1833	204096	ACT_SITE 253; /note="Nucleophile"; /evidence="ECO:0000256|PROSITE-ProRule:PRU00605"; ACT_SITE 338; /evidence="ECO:0000256|PROSITE-ProRule:PRU00605"; ACT_SITE 340; /evidence="ECO:0000256|PROSITE-ProRule:PRU00605"	9	9	9	6.5	6.5	6.5	261.21	6636100	100	12.1707	13.6092	13.4529	12.6583	13.495	13.7668	14.0082	14.3036	14.4542	13.726	14.2122	14.1707
214		0.0625925	-0.0457399	Q57UC1	Translation initiation factor beta propellor-like domain-containing protein	Tb05.6E7.90 Tb927.5.3450	Trypanosoma brucei brucei (strain 927/4 GUTat10.1)	527	57992		3	3	3	8.5	8.5	8.5	59.131	854570	7	13.2307	12.6541	13.3264	12.6018	12.9947	12.6507	13.254	13.5571	13.4462	12.2407	12.8581	12.4039
215		1.69003	0.603808	Q57UH2	69 kDa paraflagellar rod protein	Tb08.5H5.880 Tb08.5H5.890 Tb08.5H5.900 Tb08.5H5.910 Tb08.5H5.920 Tb927.8.4970 Tb927.8.4980 Tb927.8.4990 Tb927.8.5000 Tb927.8.5010	Trypanosoma brucei brucei (strain 927/4 GUTat10.1)	600	69597		32	32	32	55.3	55.3	55.3	323.31	70726000	544	15.7467	16.9147	15.6666	16.2313	15.8833	16.4539	16.5888	16.7579	17.0043	16.3305	16.9296	16.7815
216		1.10796	1.47221	Q57UL8;Q57UL6;Q57X35	Flagellar calcium-binding protein TB-44A	Tb08.5H5.30 Tb927.8.5460	Trypanosoma brucei brucei (strain 927/4 GUTat10.1)	407	45719		6	6	6	21.4	21.4	21.4	323.31	15824000	161	11.6534	16.3715	15.3163	15.7592	12.9135	15.7708	15.745	15.9243	15.956	15.7753	16.0184	15.935
217		1.91135	1.26352	Q57UP8	Fatty acid elongase 1 (EC 2.3.1.-) (Beta-ketoacyl-CoA synthase) (Elongation of fatty acids protein)	ELO1 Tb07.5F10.370 Tb927.7.4180	Trypanosoma brucei brucei (strain 927/4 GUTat10.1)	305	33871	ACT_SITE 163; /note="Nucleophile"; /evidence="ECO:0000250|UniProtKB:A1L3X0"	4	4	4	13.8	13.8	13.8	49.213	6021200	37	12.5771	13.8589	14.1863	12.7277	12.886	14.672	14.5988	14.2367	15.0312	14.7341	13.0991	15.2032
218		1.56563	0.587148	Q57UX4	Clu domain-containing protein	Tb08.4A8.470 Tb927.8.4780	Trypanosoma brucei brucei (strain 927/4 GUTat10.1)	4151	468136		7	7	7	7.1	7.1	7.1	155.43	2929400	41	13.1365	12.7664	12.4567	12.6855	13.2565	13.0377	13.3075	13.469	13.5121	13.105	14.3169	13.384
219		0.184922	0.278081	Q57V37;Q57V35	60S ribosomal protein L7, putative	Tb07.43M14.120 Tb927.7.1730	Trypanosoma brucei brucei (strain 927/4 GUTat10.1)	242	27714		6	6	6	26	26	26	187.8	7176900	64	15.6226	12.6399	15.5974	15.4545	13.1935	15.0644	15.2787	14.9418	14.7974	13.5447	14.7446	15.086
220	+	3.25746	3.09179	Q57V54;Q57V55	60S ribosomal protein L13	Tb03.3K10.390 Tb927.3.3320	Trypanosoma brucei brucei (strain 927/4 GUTat10.1)	218	25428		18	18	18	57.3	57.3	57.3	323.31	301310000	427	16.4349	13.1671	16.7257	16.3772	16.629	18.3161	18.3954	19.323	19.27	18.3243	19.6053	19.476
221		1.39383	-0.552681	Q57V97	Protein phosphatase 2C, putative (EC 3.1.3.16)	Tb05.30H13.1000 Tb927.5.1660	Trypanosoma brucei brucei (strain 927/4 GUTat10.1)	425	46850		2	2	2	5.2	5.2	5.2	35.905	581010	13	13.6364	12.8332	13.1618	12.8106	13.1948	13.1828	12.8493	12.5176	12.9221	12.0031	12.0747	12.4732
222	+	2.58098	1.21517	Q57VE2	Short-chain dehydrogenase, putative	Tb05.30H13.140 Tb927.5.1210	Trypanosoma brucei brucei (strain 927/4 GUTat10.1)	311	33876		7	7	7	22.5	22.5	22.5	79.847	5070800	37	12.5281	12.6022	12.3476	13.0966	14.0659	13.8846	13.9028	13.7942	14.0387	14.1529	14.3931	14.8363
223		2.15927	1.03125	Q57VK2	Eukaryotic translation initiation factor 3 subunit A	Tb07.2F2.320 Tb927.7.6090	Trypanosoma brucei brucei (strain 927/4 GUTat10.1)	762	88163		11	11	11	17.6	17.6	17.6	159.4	6972700	108	13.5914	12.5427	13.7312	12.2988	14.164	14.2082	14.2848	14.2011	14.2153	14.2481	14.3221	14.5985
224		0.951254	1.015	Q57VM1	60S ribosomal protein L7a	Tb08.29O4.590 Tb08.29O4.580 Tb927.8.1330 Tb927.8.1340	Trypanosoma brucei brucei (strain 927/4 GUTat10.1)	276	30879		7	7	7	26.4	26.4	26.4	175.53	9107300	62	13.9061	12.7539	15.5891	16.4848	15.9352	15.8307	15.862	16.0506	16.094	15.8211	16.2816	15.7018
225		0.557149	0.661555	Q57VN5	JAB1/MPN/MOV34 metalloenzyme domain-containing protein	Tb08.29O4.300 Tb08.29O4.330 Tb927.8.1170 Tb927.8.1190	Trypanosoma brucei brucei (strain 927/4 GUTat10.1)	331	36419		3	3	3	16.3	16.3	16.3	161.55	2139000	22	13.4039	12.2132	13.1898	12.4416	13.6973	14.0982	12.5055	14.5738	15.0088	12.0238	12.8996	14.4453
226		0.45045	-0.361186	Q57VP3	40S ribosomal protein S9, putative	Tb08.29O4.180 Tb10.70.1380 Tb927.8.1110	Trypanosoma brucei brucei (strain 927/4 GUTat10.1)	190	22052		6	6	6	25.3	25.3	25.3	128.8	22706000	109	17.1555	15.3037	17.1689	16.9384	16.9464	15.7283	15.9302	16.711	16.7024	15.8008	16.9694	16.5475
227	+	3.16055	1.67677	Q57VR7	Heat shock 70 kDa protein, putative	Tb07.29K4.620 Tb927.7.710	Trypanosoma brucei brucei (strain 927/4 GUTat10.1)	639	70212		9	7	7	20.3	15.8	15.8	182.5	5290200	47	12.9062	12.2905	13.4754	12.5624	14.3736	15.1223	15.1199	14.7077	14.2974	15.2218	14.6331	14.4865
228		0.149836	0.367252	Q57VV0	40S ribosomal protein S16, putative	Tb07.29K4.40 Tb07.29K4.50 Tb927.7.1040 Tb927.7.1050	Trypanosoma brucei brucei (strain 927/4 GUTat10.1)	149	16998		2	2	2	11.4	11.4	11.4	12.707	4158600	30	12.418	12.9153	16.1596	16.5632	13.0569	15.2724	15.3756	15.2024	15.1996	15.7921	12.403	12.884
229		0.0366162	0.0448174	Q57VX7;Q57VX4;Q57VX8;Q57VX3;Q57VX6	75 kDa invariant surface glycoprotein (Invariant surface glycoprotein, putative)	Tb05.29K2.250 Tb927.5.360 Tb927.5.360b	Trypanosoma brucei brucei (strain 927/4 GUTat10.1)	523	58226		4	4	4	9.2	9.2	9.2	55.584	1093000	17	14.097	11.7712	12.8477	13.1659	12.846	13.6229	13.3691	12.4322	12.4618	13.4404	13.586	12.0203
230		0.577968	0.869615	Q57VZ2	Nucleoside phosphorylase, putative (EC 2.4.2.-)	Tb08.29H22.830 Tb927.8.4430	Trypanosoma brucei brucei (strain 927/4 GUTat10.1)	341	36925		10	10	10	42.5	42.5	42.5	323.31	11600000	162	12.7629	16.8902	12.7929	15.841	12.9941	14.8978	14.9547	15.1221	15.0807	14.9103	15.4207	15.4948
231		0.2863	-0.314507	Q57W07	Nuclear transport factor 2 (NTF-2)	Tb08.29H22.480 Tb927.8.4280	Trypanosoma brucei brucei (strain 927/4 GUTat10.1)	124	13907		2	2	2	18.5	18.5	18.5	26.33	1150900	11	13.8936	12.6236	13.5296	12.8204	13.0388	12.1156	14.1254	12.2315	11.8179	14.1243	12.6321	13.0201
232		0.186113	0.195605	Q57W25	non-specific serine/threonine protein kinase (EC 2.7.11.1)	Tb05.28F8.750 Tb927.5.800	Trypanosoma brucei brucei (strain 927/4 GUTat10.1)	332	38375		3	3	3	10.5	10.5	10.5	23.703	1258100	10	12.3233	13.0961	12.2936	12.8544	12.4605	12.3528	12.4544	11.8637	12.2373	12.7611	14.4151	13.5237
233	+	3.41405	1.09903	Q57W36;Q57W35	dolichyl-diphosphooligosaccharide--protein glycotransferase (EC 2.4.99.18)	Tb05.28F8.490 Tb927.5.910	Trypanosoma brucei brucei (strain 927/4 GUTat10.1)	821	92297		3	3	1	6.5	6.5	2.3	323.31	3807400	68	13.403	13.0856	13.3238	14.366	13.0459	14.5338	14.4077	14.4477	14.5017	14.4318	14.6566	14.8281
234		0.0734207	0.0547228	Q57W45	E2 ubiquitin-conjugating enzyme (EC 2.3.2.23)	Tb05.28F8.340 Tb927.5.1000	Trypanosoma brucei brucei (strain 927/4 GUTat10.1)	148	16766	ACT_SITE 86; /note="Glycyl thioester intermediate"; /evidence="ECO:0000256|PROSITE-ProRule:PRU10133"	2	2	2	32.4	32.4	32.4	257.36	1282600	16	12.2793	13.8978	13.2216	12.3503	13.2515	13.079	13.3208	13.0967	12.8737	12.6575	13.1666	13.1894
235		1.1136	0.782835	Q57W54	threonine--tRNA ligase (EC 6.1.1.3) (Threonyl-tRNA synthetase)	Tb05.28F8.150 Tb927.5.1090	Trypanosoma brucei brucei (strain 927/4 GUTat10.1)	799	90984		9	9	9	12.1	12.1	12.1	225.76	6868600	60	13.2381	13.3841	13.9901	13.7578	13.9952	12.6791	14.6406	14.8012	14.8543	14.2281	14.9058	15.0823
236		0.44325	0.679284	Q57W56	60S ribosomal protein L2, putative	Tb05.28F8.80 Tb11.01.7960 Tb927.5.1110	Trypanosoma brucei brucei (strain 927/4 GUTat10.1)	260	28314		5	5	5	30	30	30	323.31	19381000	110	12.9865	17.4061	13.7272	16.5856	14.6558	15.4962	15.5267	15.7751	16.0729	15.3772	15.7976	16.2148
237		0.930453	0.46009	Q57W63	Coronin	Tb08.28F14.610 Tb927.8.3100	Trypanosoma brucei brucei (strain 927/4 GUTat10.1)	523	57313		5	5	5	14.1	14.1	14.1	75.019	1785900	28	13.1514	12.4283	13.2792	12.7328	12.7471	13.3151	13.5021	13.706	13.4196	13.3333	12.2214	13.7976
238	+	1.75631	1.77599	Q57WB4;Q57WB2	Tryparedoxin	Tb03.28C22.710 Tb927.3.3780	Trypanosoma brucei brucei (strain 927/4 GUTat10.1)	144	15891		5	5	5	50	50	50	114.89	8747200	57	12.3659	16.1909	12.8165	15.3097	13.1365	15.6272	15.713	15.8191	15.8797	15.8565	15.6046	15.6791
239		2.65975	0.876368	Q57WH0	C2 domain-containing protein	Tb07.28B13.500 Tb927.7.3550	Trypanosoma brucei brucei (strain 927/4 GUTat10.1)	1241	138164		7	7	7	6.3	6.3	6.3	68.362	3296300	27	13.2977	12.095	13.2492	12.763	12.3776	13.4201	13.3252	13.7255	13.5932	13.7759	13.8161	13.7742
240		0.976245	0.53867	Q57WH7	tyrosine--tRNA ligase (EC 6.1.1.1) (Tyrosyl-tRNA synthetase)	Tb07.28B13.380 Tb927.7.3620	Trypanosoma brucei brucei (strain 927/4 GUTat10.1)	697	76658		5	5	5	9	9	9	75.303	2086500	37	13.2894	12.848	12.8928	12.5606	12.5005	12.8494	13.5825	13.4605	13.5141	12.2288	13.9607	13.9025
241		0.127415	0.0908254	Q57WJ7;Q57XZ9	Calpain, putative	Tb08.28A12.350 Tb927.8.8330	Trypanosoma brucei brucei (strain 927/4 GUTat10.1)	888	98458	ACT_SITE 476; /evidence="ECO:0000256|PIRSR:PIRSR622684-1"	12	12	12	19	19	19	323.31	17359000	150	15.3573	16.1744	15.1638	15.5011	14.3115	15.139	15.214	15.4604	15.3602	15.2661	15.4228	15.8847
242		0.367477	0.553674	Q57WS0	protein disulfide-isomerase (EC 5.3.4.1)	Tb07.27M11.560 Tb927.7.1300	Trypanosoma brucei brucei (strain 927/4 GUTat10.1)	377	41940		4	4	4	13	13	13	53.979	1877300	9	12.6971	13.3462	12.7643	13.1726	13.4805	11.757	14.7282	14.2883	14.2349	11.3539	14.882	14.2766
243		0.0411622	-0.0381248	Q57WT9	Asparagine synthetase a, putative (EC 6.3.1.1)	Tb07.27M11.260 Tb927.7.1110	Trypanosoma brucei brucei (strain 927/4 GUTat10.1)	351	39597		2	2	2	8.3	8.3	8.3	12.77	922180	8	12.4064	13.1354	12.5506	11.7673	12.9867	13.2913	12.0276	13.177	12.1815	11.7771	12.6336	12.6298
244	+	8.93061	2.97098	Q57WX6;Q57VT8;Q383F6;Q580B5	Dynein heavy chain, putative	Tb03.27F10.490 Tb927.3.930	Trypanosoma brucei brucei (strain 927/4 GUTat10.1)	4639	531415		28	28	27	8.1	8.1	7.9	323.31	17867000	167	12.9107	12.7185	12.9995	12.5369	12.1932	15.7637	15.6484	15.6489	15.7715	15.3012	15.727	15.6384
245		0.0567093	-0.0847164	Q57WX9	Protein transport protein Sec61 gamma subunit, putative	Tb03.27F10.420 Tb927.3.960	Trypanosoma brucei brucei (strain 927/4 GUTat10.1)	69	7668		2	2	2	43.5	43.5	43.5	13.787	2488000	13	12.9143	12.8762	13.2464	12.2954	13.807	11.7078	11.8905	14.2422	14.4938	12.4068	13.1967	12.6641
246	+	2.36855	1.85329	Q57WZ3	GTP-binding nuclear protein	Tb03.27F10.90 Tb927.3.1120	Trypanosoma brucei brucei (strain 927/4 GUTat10.1)	217	24406		6	6	6	34.1	34.1	34.1	97.444	6032900	37	14.5165	11.5506	12.5191	14.5586	13.0977	14.5994	15.0709	15.1653	14.9223	14.9342	15.469	15.5515
247		0.630758	-0.412581	Q57X06	AB hydrolase-1 domain-containing protein	Tb08.26E13.490 Tb927.8.5760	Trypanosoma brucei brucei (strain 927/4 GUTat10.1)	478	53810		2	2	2	6.3	6.3	6.3	54.607	550560	7	13.21	13.4965	13.3823	12.2183	12.6176	12.4191	12.049	11.9851	12.7912	12.378	12.7418	13.6425
248		0.453598	0.530214	Q57X64	Adenosine 5'-monophosphoramidase, putative	Tb07.26A24.920 Tb927.7.4480	Trypanosoma brucei brucei (strain 927/4 GUTat10.1)	141	15550	ACT_SITE 100; /note="Tele-AMP-histidine intermediate"; /evidence="ECO:0000256|PIRSR:PIRSR601310-1"	3	3	3	35.5	35.5	35.5	26.359	2859700	23	12.6529	14.9943	12.99	14.1714	13.0733	13.8499	14.2983	15.3977	14.8924	14.272	13.0397	12.9961
249		0.465903	-0.42806	Q57X66	PX domain-containing protein	Tb07.26A24.860 Tb927.7.4500	Trypanosoma brucei brucei (strain 927/4 GUTat10.1)	528	58429		2	2	2	5.1	5.1	5.1	28.831	782410	6	13.5794	14.0034	11.9908	12.3706	12.5129	12.4675	12.4302	11.6083	12.8234	11.7412	12.7149	13.458
250		0.390852	0.561536	Q57X68	Thioredoxin domain-containing protein	Tb07.26A24.810 Tb927.7.4520	Trypanosoma brucei brucei (strain 927/4 GUTat10.1)	201	22315		4	4	4	27.9	27.9	27.9	66.571	4170700	36	13.3661	12.3461	13.306	12.7012	14.6691	13.0101	14.8572	15.1307	14.9692	14.0185	11.9364	12.9525
251		0.54459	0.529854	Q57X73	Nucleoside hydrolase, putative (EC 3.2.2.1)	Tb07.26A24.720 Tb927.7.4570	Trypanosoma brucei brucei (strain 927/4 GUTat10.1)	357	39391		2	2	2	10.6	10.6	10.6	51.616	2320500	25	12.9127	13.6821	12.4305	13.4098	13.1758	14.4006	14.3803	12.0914	14.1091	13.863	14.2418	12.478
252		0.791336	0.360021	Q57X86	Uncharacterized protein	Tb07.26A24.470 Tb927.7.4700	Trypanosoma brucei brucei (strain 927/4 GUTat10.1)	698	77701		3	3	3	6.3	6.3	6.3	203.9	1588800	39	13.6376	12.353	12.7754	13.013	13.2286	13.3688	13.2297	13.4239	13.3712	12.7088	13.5892	13.8392
253		0.0703699	-0.157163	Q57X93	Peptidyl-prolyl cis-trans isomerase (PPIase) (EC 5.2.1.8)	Tb07.26A24.370 Tb927.7.4770	Trypanosoma brucei brucei (strain 927/4 GUTat10.1)	173	18590		4	4	4	30.6	30.6	30.6	54.828	4321100	19	15.826	12.8417	15.9825	13.0579	13.345	14.5761	14.4075	15.0546	14.8852	11.9639	12.5432	14.9438
254		1.05756	0.622838	Q57XC5	Ubiquitin-like 1-activating enzyme E1A	Tb08.26A17.680 Tb927.8.2640	Trypanosoma brucei brucei (strain 927/4 GUTat10.1)	1055	116407	ACT_SITE 612; /note="Glycyl thioester intermediate"; /evidence="ECO:0000256|PROSITE-ProRule:PRU10132"	7	7	7	10.2	10.2	10.2	240.35	3357300	49	14.2308	12.057	12.696	12.8162	13.4669	13.5326	13.4685	14.0761	13.764	13.2865	13.8628	13.7428
255		0.0666028	-0.0671182	Q57XD5	propanoyl-CoA C-acyltransferase (EC 2.3.1.176) (Propanoyl-CoA C-acyltransferase)	Tb08.26A17.500 Tb927.8.2540	Trypanosoma brucei brucei (strain 927/4 GUTat10.1)	438	46245		3	3	3	12.1	12.1	12.1	129.26	950420	9	12.3739	12.9113	13.0313	12.9715	13.725	13.712	13.6327	12.9492	13.2753	11.6964	12.7959	12.4868
256		0.309327	0.378924	Q57XH7	Phosphoacetylglucosamine mutase (PAGM) (EC 5.4.2.3) (Acetylglucosamine phosphomutase) (N-acetylglucosamine-phosphate mutase)	Tb08.25L8.80 Tb927.8.980	Trypanosoma brucei brucei (strain 927/4 GUTat10.1)	602	64951	ACT_SITE 82; /note="Phosphoserine intermediate"; /evidence="ECO:0000256|PIRSR:PIRSR016408-1"	2	2	2	3.7	3.7	3.7	28.603	1323700	13	13.3763	11.7775	13.0631	12.6195	13.5394	13.1939	13.596	14.4623	12.0262	13.0362	11.999	14.4651
257	+	3.25147	1.44126	Q57XJ5	ADP-ribosylation factor-like protein 3A, putative	Tb03.25B21.123 Tb927.3.3450	Trypanosoma brucei brucei (strain 927/4 GUTat10.1)	178	19881		4	4	4	29.2	29.2	29.2	166.48	4549200	46	12.8528	12.2519	12.8753	13.2693	14.2436	14.4698	14.3869	14.4376	14.7612	14.8722	14.2528	14.5983
258		1.07276	3.04885	Q57XK6	U-box domain-containing protein	Tb03.25B21.20 Tb927.3.3560	Trypanosoma brucei brucei (strain 927/4 GUTat10.1)	624	69088		8	8	8	17.8	17.8	17.8	162.49	31551000	66	13.3449	11.8191	13.3243	19.2919	13.8052	17.7336	11.5048	18.466	18.4912	18.0368	18.6438	18.6851
259	+	4.19581	1.12723	Q57XK9;Q57XL0	DUF4201 domain-containing protein	Tb07.22O10.860 Tb927.7.2650	Trypanosoma brucei brucei (strain 927/4 GUTat10.1)	537	62172		4	4	4	7.1	7.1	7.1	55.693	3234800	46	12.9619	12.4452	12.5014	13.4129	12.967	13.914	13.9403	13.7262	13.9991	13.8531	14.3309	14.1305
260		0.0054537	-0.00708103	Q57XQ5	Uncharacterized protein	Tb07.22O10.120 Tb927.7.2190	Trypanosoma brucei brucei (strain 927/4 GUTat10.1)	266	29242		2	2	2	7.5	7.5	7.5	12.891	1415900	8	13.6048	13.0962	13.6611	13.1674	12.9719	14.851	12.5784	12.7734	12.6356	14.1021	13.7229	12.389
261		0.17818	0.258166	Q57XQ9	Methyltransferase domain-containing protein	Tb07.21H15.580 Tb927.7.6890	Trypanosoma brucei brucei (strain 927/4 GUTat10.1)	254	28794		2	2	2	8.7	8.7	8.7	23.016	1235500	27	12.5458	14.1009	12.7919	13.4002	12.865	14.1557	13.445	14.2711	14.3114	11.3225	12.2716	14.0152
262		0.976379	1.98068	Q57XX0	40S ribosomal protein S25	Tb03.1J15.510 Tb10.70.4800 Tb927.3.1370	Trypanosoma brucei brucei (strain 927/4 GUTat10.1)	113	12560		2	2	2	15	15	15	22.551	12260000	19	12.7985	12.9592	16.7216	13.0746	13.2953	16.4738	12.4458	17.05	16.9756	16.8402	17.329	13.1394
263		0.870777	-0.516692	Q57XX1	ATP synthase subunit beta (EC 7.1.2.2)	Tb03.1J15.500 Tb927.3.1380	Trypanosoma brucei brucei (strain 927/4 GUTat10.1)	519	55776		3	3	3	9.4	9.4	9.4	26.163	933800	13	13.3957	13.3552	12.5787	12.7151	13.9073	12.8132	12.8965	13.5108	12.2234	12.5656	11.8212	12.8854
264	+	4.36342	1.92909	Q57Y40	Monoglyceride lipase, putative	Tb04.1D20.80 Tb927.4.4360	Trypanosoma brucei brucei (strain 927/4 GUTat10.1)	310	34992		7	7	6	33.9	33.9	28.4	323.31	7785000	70	13.2649	12.4112	12.4667	12.316	13.7235	15.12	15.0235	14.6892	14.9348	15.0104	14.3003	14.2805
265		0.915432	-1.88106	Q57YA3	Histone H2A	Tb07.13M20.520 Tb07.13M20.510 Tb07.13M20.530 Tb07.13M20.540 Tb07.13M20.550 Tb07.13M20.560 Tb07.13M20.570 Tb07.13M20.580 Tb07.13M20.590 Tb07.13M20.600 Tb07.13M20.610 Tb07.13M20.620 Tb07.13M20.630 Tb927.7.2820 Tb927.7.2830 Tb927.7.2840 Tb927.7.2850 Tb927.7.2860 Tb927.7.2870 Tb927.7.2880 Tb927.7.2890 Tb927.7.2900 Tb927.7.2910 Tb927.7.2920 Tb927.7.2930 Tb927.7.2940	Trypanosoma brucei brucei (strain 927/4 GUTat10.1)	134	14212		6	6	6	28.4	28.4	28.4	323.31	23436000	75	13.5993	17.3982	17.9456	17.618	18.0165	16.0378	13.7584	14.6492	14.7447	16.3065	17.8311	11.9135
266		0.483711	0.415426	Q57YA8;Q57YB2	Nitroreductase domain-containing protein	Tb07.13M20.460 Tb927.7.2980	Trypanosoma brucei brucei (strain 927/4 GUTat10.1)	190	21242		3	3	3	24.2	24.2	24.2	45.817	998090	8	12.7181	12.2401	13.0737	12.7379	12.8465	12.6243	12.4317	14.0275	12.3985	12.3718	13.9821	14.1349
267		0.431513	-0.256308	Q57YC8	Mu-adaptin 1, putative	Tb07.13M20.120 Tb927.7.3180	Trypanosoma brucei brucei (strain 927/4 GUTat10.1)	432	49236		3	3	3	10.2	10.2	10.2	115.53	841700	11	12.7139	12.6686	13.181	13.7251	12.9455	12.7306	12.6457	13.3214	13.0601	12.6009	11.9029	13.2719
268		0.437048	0.436105	Q57YL6	40S ribosomal protein S8	Tb08.11J15.560 Tb08.11J15.570 Tb927.8.6150 Tb927.8.6160	Trypanosoma brucei brucei (strain 927/4 GUTat10.1)	220	24937		6	6	6	35.9	35.9	35.9	251.06	6996000	57	15.2154	12.6555	15.4609	15.0592	15.002	15.5193	15.1311	14.769	14.9832	15.7135	15.094	14.5929
269	+	3.24068	1.16598	Q57YQ4	3-methylcrotonyl-CoA carboxylase, putative	Tb08.10K10.840 Tb927.8.6970	Trypanosoma brucei brucei (strain 927/4 GUTat10.1)	678	73907		12	12	12	25.2	25.2	25.2	323.31	8902800	117	14.0826	13.2667	13.0592	12.6179	13.0239	14.0989	13.9997	14.5321	14.576	14.248	14.4257	14.7517
270	+	2.15107	1.454	Q57YR7	Acetyl-CoA carboxylase, putative (EC 6.4.1.2)	Tb08.10K10.720 Tb927.8.7100	Trypanosoma brucei brucei (strain 927/4 GUTat10.1)	2181	242915		90	90	90	57	57	57	323.31	1096900000	2313	19.2409	16.8467	19.3235	19.1967	19.3	19.8703	19.8633	20.4866	20.5385	19.8602	20.5112	20.5189
271		0.353157	0.354962	Q584K4;Q57YU3	Calreticulin	Tb04.3M17.390 Tb927.4.5010	Trypanosoma brucei brucei (strain 927/4 GUTat10.1)	395	45043		6	6	6	24.6	24.6	24.6	163.54	2853600	27	13.5596	14.1981	13.1264	11.6868	14.0412	13.9418	13.3274	13.8079	13.969	14.5176	13.2022	12.9758
272		0.534495	0.263252	Q57YW0	Glycerol-3-phosphate dehydrogenase [NAD(+)] (EC 1.1.1.8)	Tb08.28L1.740 Tb927.8.3530	Trypanosoma brucei brucei (strain 927/4 GUTat10.1)	354	37805	ACT_SITE 203; /note="Proton acceptor"; /evidence="ECO:0000256|PIRSR:PIRSR000114-1"	14	14	14	50.6	50.6	50.6	323.31	141870000	416	18.1063	19.4856	18.1592	18.4626	18.2455	18.4422	18.5345	18.7985	18.7857	18.6437	19.0642	19.0167
273	+	4.54122	1.71534	Q57YZ8	T-complex protein 1 subunit gamma	Tb08.28L1.90 Tb927.8.3150	Trypanosoma brucei brucei (strain 927/4 GUTat10.1)	556	60817		10	10	10	27.7	27.7	27.7	323.31	10459000	119	13.2449	12.2125	13.8547	13.4248	13.0575	14.7305	14.7221	14.9413	14.8418	14.6924	15.0992	15.0921
274		0.739326	1.01124	Q57Z03	Major vault protein	Tb927.5.4460	Trypanosoma brucei brucei (strain 927/4 GUTat10.1)	838	94103		4	4	4	5.6	5.6	5.6	70.747	3981200	17	13.0615	11.5871	12.9776	12.4059	13.101	14.6406	11.4785	13.4021	11.7668	14.8818	14.5113	14.7842
275		0.149802	0.164452	Q57Z07	RNA helicase (EC 3.6.4.13)	Tb05.45E22.770 Tb927.5.4420	Trypanosoma brucei brucei (strain 927/4 GUTat10.1)	632	68786		3	3	3	5.5	5.5	5.5	28.082	1869200	12	13.0774	12.5953	12.8136	12.8033	13.3065	13.9885	11.868	12.5709	12.2806	13.7669	14.226	12.8848
276		0.82631	-1.61343	Q57Z31	Histone H4	Tb05.45E22.470 Tb05.45E22.480 Tb05.45E22.490 Tb05.45E22.500 Tb05.45E22.510 Tb05.45E22.520 Tb05.45E22.530 Tb05.45E22.540 Tb05.45E22.550 Tb05.45E22.560 Tb927.5.4170 Tb927.5.4180 Tb927.5.4190 Tb927.5.4200 Tb927.5.4210 Tb927.5.4220 Tb927.5.4230 Tb927.5.4240 Tb927.5.4250 Tb927.5.4260	Trypanosoma brucei brucei (strain 927/4 GUTat10.1)	100	11142		11	11	8	48	48	33	323.31	126450000	208	17.4507	21.5367	17.396	20.0949	14.3409	16.5914	16.5895	16.196	16.3605	16.787	16.5551	16.7735
277	+	9.3684	3.15698	Q57Z55	Calcium-transporting ATPase (EC 7.2.2.10)	Tb05.27M3.570 Tb927.5.3400	Trypanosoma brucei brucei (strain 927/4 GUTat10.1)	1011	110318		9	9	9	10	10	10	167.05	9764300	52	13.094	12.9164	13.3549	13.386	12.6987	16.06	15.9747	16.3998	16.2667	16.2883	16.4631	16.2762
278	+	2.59831	2.03496	Q57ZC7	Putative enoyl-CoA reductase (Putative 3-oxo-5-alpha-steroid 4-dehydrogenase) (EC 1.3.1.-)	ENCR Tb03.30P12.550 Tb927.3.1840	Trypanosoma brucei brucei (strain 927/4 GUTat10.1)	298	33355		4	4	4	13.8	13.8	13.8	75.561	10629000	73	12.5633	12.5638	15.4014	14.7975	12.8451	15.4531	15.6474	15.7733	15.8168	15.4338	15.7626	15.7975
279		0.993976	0.804437	Q57ZH2;Q57ZH1	60S ribosomal protein L23a	Tb07.27E10.400 Tb927.7.5170	Trypanosoma brucei brucei (strain 927/4 GUTat10.1)	164	18170		4	4	4	30.5	30.5	30.5	85.455	3685500	40	14.3853	12.3256	12.492	12.985	13.6867	14.1205	14.301	14.207	14.1226	14.1947	14.469	12.4408
280	+	8.44821	2.46628	Q57ZI7	60S ribosomal protein L19, putative	Tb07.27E10.170 Tb07.27E10.210 Tb927.7.5000 Tb927.7.5020	Trypanosoma brucei brucei (strain 927/4 GUTat10.1)	260	29409		2	2	2	8.8	8.8	8.8	54.074	7502500	33	12.9169	13.2532	13.4571	13.5296	13.6488	15.7932	15.8232	15.9282	15.5198	15.8814	15.7898	16.0563
281		1.60816	-0.707473	Q57ZL2	Intraflagellar transport protein 56 homolog (Putative IFT protein C3)	PIFTC3; Tb927.3.3000	Trypanosoma brucei brucei (strain 927/4 GUTat10.1)	566	64892		3	3	3	6.2	6.2	6.2	27.986	990730	8	13.5153	13.0146	13.0047	13.2238	12.8247	12.1706	12.7048	12.8654	11.5221	12.3766	13.1554	12.0692
282	+	1.98314	1.34682	Q57ZL6	Inosine-adenosine-guanosine-nucleoside hydrolase (EC 3.2.2.1)	Tb03.27C5.420 Tb927.3.2960	Trypanosoma brucei brucei (strain 927/4 GUTat10.1)	327	35848		5	5	5	20.8	20.8	20.8	174.55	6385400	54	12.8577	13.3958	15.5829	14.5808	13.1926	15.0806	15.0984	15.3317	15.378	15.312	15.5826	15.0981
283		0.0354729	-0.153177	Q57ZT3	Translation initiation factor, putative	Tb05.26K5.1010 Tb927.5.2570	Trypanosoma brucei brucei (strain 927/4 GUTat10.1)	696	79811		5	5	5	9.9	9.9	9.9	33.837	10800000	10	18.936	12.3969	12.772	16.9955	13.2053	12.9398	17.8505	12.5481	16.1003	16.3053	15.6301	11.5815
284		0.475153	0.400151	Q57ZX0	Stress-induced protein sti1, putative	Tb05.26K5.210 Tb927.5.2940	Trypanosoma brucei brucei (strain 927/4 GUTat10.1)	550	62328		13	13	13	26	26	26	323.31	9351400	99	14.74	12.707	14.9208	14.906	15.4119	14.7306	15.0046	14.787	14.9122	14.9772	15.0646	15.0847
285		0.224846	0.164515	Q580A4	AP-1 complex subunit gamma	Tb04.5E12.910 Tb927.4.760	Trypanosoma brucei brucei (strain 927/4 GUTat10.1)	801	87345		3	3	3	6.1	6.1	6.1	52.267	1035000	26	11.9885	13.2652	12.6389	12.3423	12.8906	13.3072	13.0549	13.0065	13.0767	12.5412	12.8165	11.7242
286		2.21371	1.00995	Q580D6	H(+)-transporting two-sector ATPase (EC 7.1.2.2)	Tb04.5E12.370 Tb927.4.1080	Trypanosoma brucei brucei (strain 927/4 GUTat10.1)	610	67750		5	5	5	10.2	10.2	10.2	297.98	2993800	39	13.0928	13.3357	13.0391	12.3992	11.8677	13.8667	13.9629	13.673	13.8018	14.1208	14.0005	12.8722
287		0.192011	0.227723	Q580G3	Lysine--tRNA ligase (EC 6.1.1.6) (Lysyl-tRNA synthetase)	Tb08.29O9.340 Tb927.8.1600	Trypanosoma brucei brucei (strain 927/4 GUTat10.1)	584	66786		2	2	2	5.7	5.7	5.7	63.558	785880	5	12.8587	12.3917	12.9863	11.3686	13.4852	12.2016	13.6714	12.6605	11.7008	14.1097	12.7353	12.8415
288		0.823384	2.2081	Q580G8	Paraflagellar rod component	Tb08.29O9.260 Tb927.8.1550	Trypanosoma brucei brucei (strain 927/4 GUTat10.1)	778	88179		3	3	3	5.9	5.9	5.9	106.92	9935400	11	11.8066	11.8489	13.0104	13.2318	12.4392	17.8641	17.694	12.0616	18.2486	12.9997	12.1447	11.7158
289		0.211157	-0.149937	Q580H2	Probable eukaryotic initiation factor 4A (EC 3.6.4.13) (ATP-dependent RNA helicase eIF4A)	Tb08.29O9.160 Tb927.8.1510	Trypanosoma brucei brucei (strain 927/4 GUTat10.1)	569	62440		4	4	4	9.3	9.3	9.3	24.006	1636900	11	13.5579	12.3465	12.8764	12.5378	13.5785	13.1277	13.2849	13.1503	12.5801	13.0977	12.3158	12.2499
290		0.915862	1.26937	Q580K6	40S ribosomal protein S15a, putative	Tb03.26J7.620 Tb11.02.4000 Tb927.3.4360	Trypanosoma brucei brucei (strain 927/4 GUTat10.1)	130	14645		2	2	2	19.2	19.2	19.2	199.53	5264800	46	13.3502	12.1554	13.5714	13.2377	14.8053	11.5283	15.4591	15.425	15.5119	14.5393	15.688	14.702
291		0.132779	-0.106334	Q580L2	73 kDa paraflagellar rod protein	Tb03.26J7.510 Tb03.26J7.530 Tb03.26J7.550 Tb03.26J7.570 Tb03.26J7.590 Tb927.3.4290 Tb927.3.4300 Tb927.3.4310 Tb927.3.4320 Tb927.3.4330	Trypanosoma brucei brucei (strain 927/4 GUTat10.1)	589	68683		33	33	33	65	65	65	323.31	66178000	553	16.0768	17.9825	16.2419	16.6876	16.0518	16.3289	16.3013	16.5437	16.6561	16.4611	16.5268	16.6945
292		2.02488	0.624873	Q580N5;Q580N2;Q580N4;Q580N3;Q580N1	Nodulin-like domain-containing protein	Tb03.26J7.120 Tb927.3.4070	Trypanosoma brucei brucei (strain 927/4 GUTat10.1)	585	64327		10	10	10	17.9	17.9	17.9	323.31	29662000	151	15.3805	15.9892	15.5321	16.3976	15.218	16.2716	16.158	16.4588	16.5501	16.0939	16.4774	16.2886
293	+	2.78913	1.4802	Q580S2;Q381N6;Q57TX7	Tb-292 membrane associated protein	Tb03.5L5.760 Tb927.3.5530	Trypanosoma brucei brucei (strain 927/4 GUTat10.1)	2463	279196		2	2	2	13.4	13.4	13.4	30.692	1922200	23	12.0395	13.213	12.9756	12.4171	12.9996	13.8334	13.1714	14.5899	14.533	13.6938	14.6303	15.0126
294	+	7.22469	1.22477	Q580U1	Hsc70-interacting protein (Hip), putative	Tb03.5L5.520 Tb927.3.5340	Trypanosoma brucei brucei (strain 927/4 GUTat10.1)	384	42028		4	4	4	12.2	12.2	12.2	77.308	2606900	19	12.5342	12.9275	12.5569	12.5099	12.6609	13.8858	13.8442	13.9812	14.0455	13.8143	13.6462	13.8213
295		0.947958	0.649779	Q580V7	Cofilin/actin depolymerizing factor, putative	Tb03.5L5.210 Tb927.3.5180	Trypanosoma brucei brucei (strain 927/4 GUTat10.1)	136	15119		3	3	3	33.8	33.8	33.8	63.705	1942100	20	12.6998	12.2203	12.1341	12.2437	13.2725	13.592	13.314	12.856	13.841	13.9546	12.6587	11.9307
296		0.548178	-0.363734	Q580Z5	Nucleolar protein 56	Tb08.10J17.600 Tb927.8.3750	Trypanosoma brucei brucei (strain 927/4 GUTat10.1)	483	54358		2	2	2	8.5	8.5	8.5	21.821	686920	10	13.3635	13.5877	13.8363	12.4784	13.0844	13.8461	13.1202	12.8528	12.2855	13.2619	12.728	12.2498
297		0.0297208	0.0406432	Q581E8	Peptidase M20/M25/M40, putative	Tb06.28F21.350 Tb927.6.400	Trypanosoma brucei brucei (strain 927/4 GUTat10.1)	475	52185		4	4	4	10.9	10.9	10.9	23.193	1240800	7	13.248	12.343	12.5109	13.2979	13.8386	12.5566	11.9015	14.0148	12.2205	14.16	12.8755	13.8894
298		0.641376	0.855567	Q581Q1;Q581Q2	Ribosomal protein L3, mitochondrial, putative	Tb04.2L9.1340 Tb927.4.1800	Trypanosoma brucei brucei (strain 927/4 GUTat10.1)	429	48692		15	15	15	39.9	39.9	39.9	323.31	33238000	221	16.2217	12.149	16.1922	16.2647	15.8946	15.9556	16.2245	16.3685	16.3461	16.2243	16.1408	16.1403
299	+	2.57141	1.52637	Q581V1	Amidinotransferase	Tb04.2L9.440 Tb927.4.1300	Trypanosoma brucei brucei (strain 927/4 GUTat10.1)	374	42015		8	8	8	35	35	35	130.82	6422100	54	13.0941	12.5013	13.2957	13.4345	14.6614	15.0573	14.6264	15.4104	15.5459	13.8901	15.0785	14.8577
300		0.221821	-0.146076	Q581V4	RuvB-like helicase (EC 3.6.4.12)	Tb04.2L9.390 Tb927.4.1270	Trypanosoma brucei brucei (strain 927/4 GUTat10.1)	459	49905		1	1	1	4.4	4.4	4.4	111.28	623380	9	12.5879	13.1242	12.5234	11.9646	13.5796	12.7893	12.9683	12.4082	12.7888	12.0536	12.4623	12.7986
301	+	4.00884	1.57112	Q581Z5	Golgi/lysosome glycoprotein 1	Tb08.26N11.310 Tb927.8.1870	Trypanosoma brucei brucei (strain 927/4 GUTat10.1)	616	67597		8	8	8	16.9	16.9	16.9	139.91	4748800	59	13.0142	13.4187	12.2918	12.0953	13.5072	14.552	14.6044	14.4551	14.1881	14.6477	14.3798	14.2287
302		0.089119	0.143015	Q582J4	Protein disulfide isomerase, putative (EC 5.3.4.1)	Tb07.10C21.170 Tb927.7.5790	Trypanosoma brucei brucei (strain 927/4 GUTat10.1)	135	15401		2	2	2	16.3	16.3	16.3	27.785	1517600	12	12.4196	13.6908	12.6961	12.3503	13.5839	12.3117	12.0618	12.0192	13.8521	12.2229	14.5196	14.6507
303		0.130417	0.155485	Q582N2	60S ribosomal protein L4	Tb03.48K5.830 Tb927.3.5050	Trypanosoma brucei brucei (strain 927/4 GUTat10.1)	374	41856		11	11	11	39.8	39.8	39.8	300.42	21730000	159	16.4008	13.6985	16.5139	15.8036	16.4085	16.175	16.1231	16.0805	15.6377	16.1367	15.5342	15.7567
304		1.41373	0.73656	Q582Q6	Aminopeptidase (EC 3.4.11.-)	Tb03.48K5.390 Tb03.48K5.320 Tb927.3.4750 Tb927.3.4790	Trypanosoma brucei brucei (strain 927/4 GUTat10.1)	871	97252	ACT_SITE 305; /note="Proton acceptor"; /evidence="ECO:0000256|PIRSR:PIRSR634016-1"	7	7	7	9.5	9.5	9.5	97.661	6889300	70	14.3021	12.6665	14.8072	14.406	14.2565	14.7924	14.6942	14.7382	14.7939	14.7926	15.0214	14.9367
305		0.267127	0.249748	Q582R3;Q582Q9	Dynamin, putative	Tb03.48K5.290 Tb927.3.4720	Trypanosoma brucei brucei (strain 927/4 GUTat10.1)	660	73322		3	3	3	7.1	7.1	7.1	124.8	1852700	20	12.0793	12.8653	13.1744	13.2892	14.1823	13.6384	13.6689	12.8194	14.3546	13.4698	13.0928	12.5311
306		0.745286	0.59832	Q582R7	Rab GDP dissociation inhibitor	Tb03.48K5.180 Tb927.3.4680	Trypanosoma brucei brucei (strain 927/4 GUTat10.1)	445	49397		3	3	3	10.1	10.1	10.1	24.443	1900800	26	13.6259	13.0259	13.1169	14.1826	12.1907	13.5818	13.6473	14.4391	14.1896	12.4575	14.3108	14.1612
307		0.212484	-0.153703	Q582T6	Succinate--CoA ligase [ADP-forming] subunit alpha, mitochondrial (EC 6.2.1.5) (Succinyl-CoA synthetase subunit alpha) (SCS-alpha)	Tb03.48O8.710 Tb927.3.2230	Trypanosoma brucei brucei (strain 927/4 GUTat10.1)	301	31465	ACT_SITE 255; /note="Tele-phosphohistidine intermediate"; /evidence="ECO:0000256|HAMAP-Rule:MF_03222, ECO:0000256|PIRSR:PIRSR001553-1"	2	2	2	11.6	11.6	11.6	50.294	353740	7	13.1203	12.625	12.7925	13.1142	13.1175	13.7878	11.926	12.897	13.2596	12.2435	12.6045	12.8828
308	+	1.95509	1.43683	Q582X2	ATP-dependent DEAD/H RNA helicase, putative	Tb03.48O8.220 Tb927.3.2600	Trypanosoma brucei brucei (strain 927/4 GUTat10.1)	2170	244994		13	13	13	7.6	7.6	7.6	217.96	10693000	83	12.5881	12.1014	15.0358	13.9376	12.8467	14.4483	14.3149	14.9984	14.7922	14.4482	15.0345	15.1347
309		1.92143	-0.902796	Q583F5	Enkurin domain-containing protein	Tb04.3I12.230 Tb927.4.4700	Trypanosoma brucei brucei (strain 927/4 GUTat10.1)	269	30772		2	2	2	8.9	8.9	8.9	47.074	352360	23	12.2852	13.0884	12.7565	12.4481	13.1061	11.3453	12.8846	11.9633	11.7571	11.0688	12.019	11.8003
310		0.639511	-0.389387	Q583I5	C2 domain-containing protein	Tb04.29M18.770 Tb927.4.2080	Trypanosoma brucei brucei (strain 927/4 GUTat10.1)	906	104883		3	3	3	4.2	4.2	4.2	21.701	916550	6	12.7569	13.0315	12.9074	12.7137	13.0035	12.6844	12.0186	12.4297	12.7086	13.7655	12.0543	11.7913
311		1.43869	1.46148	Q583I6	Antigenic protein, putative	Tb04.29M18.750 Tb927.4.2070	Trypanosoma brucei brucei (strain 927/4 GUTat10.1)	4455	511323		6	6	6	45.4	45.4	45.4	323.31	11494000	77	15.5626	12.5808	15.5491	14.8506	12.4749	15.3811	15.2009	15.8898	15.8183	15.1696	16.1049	16.091
312		0.645861	0.720784	Q583I9;Q583J0	DNA/RNA-binding protein Alba-like domain-containing protein	Tb04.29M18.710 Tb927.4.2040	Trypanosoma brucei brucei (strain 927/4 GUTat10.1)	190	20808		3	3	3	18.9	18.9	18.9	38.137	2861900	16	13.2921	12.0659	13.421	12.6738	13.1024	14.1303	14.0928	11.7962	14.9996	14.2223	13.8829	12.2986
313		0.819263	0.772463	Q583K7	Ribosomal protein S19, putative	Tb04.29M18.160 Tb927.4.1860	Trypanosoma brucei brucei (strain 927/4 GUTat10.1)	167	18846		6	6	6	35.3	35.3	35.3	116.19	20371000	88	16.163	13.1258	15.7594	15.9138	15.8554	15.7347	15.7167	16.3364	16.3753	15.7525	16.5058	16.5301
314	+	2.48846	1.33198	Q583Q5	L-threonine 3-dehydrogenase, putative (EC 1.1.1.103)	Tb06.5F5.290 Tb927.6.2790	Trypanosoma brucei brucei (strain 927/4 GUTat10.1)	332	36958		4	4	4	16.9	16.9	16.9	228.7	4919200	42	12.7538	12.5545	14.24	12.9784	13.9548	14.7227	14.6766	14.9676	15.0423	13.7648	14.9198	14.3041
315	+	2.37728	1.20794	Q583T1;Q383F5	40S ribosomal protein L14, putative	Tb06.3D8.630 Tb927.6.720	Trypanosoma brucei brucei (strain 927/4 GUTat10.1)	189	21443		6	6	6	22.2	22.2	22.2	115.73	14084000	97	14.5252	12.7893	14.4456	14.2436	15.0209	15.0323	15.2843	15.3666	15.3641	15.571	15.5728	15.6991
316		0.230046	0.548066	Q584D4	DoxX	Tb04.1H19.1060 Tb927.4.2530	Trypanosoma brucei brucei (strain 927/4 GUTat10.1)	158	16835		3	3	3	24.1	24.1	24.1	311.53	21767000	116	12.741	18.0167	12.771	16.6709	13.2912	15.7525	15.5128	15.391	16.0111	14.2063	14.0774	15.7726
317		0.278646	-0.138533	Q584E2	Thioredoxin, putative	Tb04.1H19.870 Tb927.4.2450	Trypanosoma brucei brucei (strain 927/4 GUTat10.1)	411	44490		4	4	4	14.6	14.6	14.6	241.9	1500800	15	13.6365	13.1413	12.9924	12.171	13.3176	12.9108	12.7705	12.9684	12.9716	13.1082	12.9351	12.728
318		2.01714	0.924275	Q584F6	asparagine--tRNA ligase (EC 6.1.1.22) (Asparaginyl-tRNA synthetase)	Tb04.1H19.630 Tb927.4.2310	Trypanosoma brucei brucei (strain 927/4 GUTat10.1)	746	84528		5	5	5	9.8	9.8	9.8	56.421	2321800	18	12.8622	12.9891	12.9418	12.0099	12.8524	14.1207	13.8635	13.6018	14.1617	14.0282	12.8974	12.9143
319		0.805577	1.51138	Q584G9	60S ribosomal protein L35A, putative	Tb04.1H19.150 Tb927.4.2180	Trypanosoma brucei brucei (strain 927/4 GUTat10.1)	149	17021		4	4	4	22.1	22.1	22.1	182.3	19631000	59	17.5772	12.5738	17.4847	12.7922	17.493	17.2118	17.1758	17.0683	16.8016	17.0991	17.4544	16.8578
320	+	2.72928	1.27733	Q584M0;Q584L8	Amino acid transporter, putative	Tb04.3M17.40 Tb04.3I12.20 Tb927.4.4830 Tb927.4.4850	Trypanosoma brucei brucei (strain 927/4 GUTat10.1)	450	48014		4	4	4	10.2	10.2	10.2	68.085	3505300	33	12.4327	12.6331	13.0752	12.7796	14.4317	14.3974	14.5118	14.424	14.419	14.0026	14.4365	14.2432
321		1.82515	1.44622	Q584L9;Q584M1;Q583G7	Amino acid transporter 8, putative	Tb04.3M17.50 Tb927.4.4860	Trypanosoma brucei brucei (strain 927/4 GUTat10.1)	473	50632		3	3	3	11	11	11	75.498	3829300	34	13.586	11.324	13.6349	12.4178	13.443	14.6616	14.57	14.5524	14.5996	14.3692	14.8063	12.7325
322		1.61706	0.678227	Q584N0;Q584N3;Q584M9	Retrotransposon hot spot (RHS) protein, putative	3B10.145 Tb927.2.380	Trypanosoma brucei brucei (strain 927/4 GUTat10.1)	789	90714		4	4	4	5.8	5.8	5.8	24.547	1704400	12	13.0566	13.1594	12.0852	12.7356	13.5055	13.1079	13.3119	13.8009	14.0846	13.3083	13.8666	13.6265
323	+	3.33491	0.783023	Q584N8;Q57X01;Q57UV1	Retrotransposon hot spot (RHS) protein, putative	3B10.5 Tb927.2.100	Trypanosoma brucei brucei (strain 927/4 GUTat10.1)	829	94933		5	5	2	6.6	6.6	3.1	41.127	2999900	36	13.0918	12.6806	12.9958	12.846	12.7724	13.5923	13.3689	13.553	13.692	13.282	14.058	14.0761
324		1.39926	1.14359	Q584S6;Q584S0	Adenosine kinase (AK) (EC 2.7.1.20) (Adenosine 5'-phosphotransferase)	Tb06.4M18.700 Tb927.6.2300	Trypanosoma brucei brucei (strain 927/4 GUTat10.1)	345	37908	ACT_SITE 299; /note="Proton acceptor"; /evidence="ECO:0000256|PIRSR:PIRSR601805-1"	4	4	4	17.7	17.7	17.7	64.865	3231500	30	13.81	13.418	12.3107	12.3811	12.9811	14.5073	12.1266	14.771	14.7763	13.9229	14.3536	14.4089
325		1.54237	0.795429	Q584Z0	Endosomal trafficking protein RME-8, putative	Tb06.2N9.230 Tb927.6.3500	Trypanosoma brucei brucei (strain 927/4 GUTat10.1)	2236	253874		5	5	5	2.8	2.8	2.8	32.08	3012900	18	12.7639	13.3436	13.0325	13.1889	12.6045	13.9205	14.0368	14.0549	14.049	12.3353	13.9722	14.1058
326		0.0649237	-0.39139	Q585I6;Q585I7;Q585I8	Serine/threonine-protein phosphatase (EC 3.1.3.16)	Tb04.26G5.540 Tb927.4.3640	Trypanosoma brucei brucei (strain 927/4 GUTat10.1)	294	33578		2	2	2	6.8	6.8	6.8	17.677	217050000	47	21.546	13.5519	20.9555	21.3771	13.6638	12.8344	19.8888	19.4397	19.484	20.9721	13.1572	19.016
327		0.76389	0.556529	Q585J1;Q585J3;Q38B20	Translation elongation factor 1-beta, putative	Tb04.26G5.430 Tb927.4.3590	Trypanosoma brucei brucei (strain 927/4 GUTat10.1)	261	28376		4	4	4	18	18	18	66.986	2181000	8	12.7966	12.6608	12.4054	12.9074	13.673	12.0335	12.9025	13.7793	13.6163	13.6793	13.8978	14.2076
328		0.509435	0.288584	Q585J5	60S ribosomal protein L13a, putative	Tb05.30H13.890 Tb04.26G5.360 Tb927.4.3550 Tb927.5.1610	Trypanosoma brucei brucei (strain 927/4 GUTat10.1)	222	25712		9	9	9	29.3	29.3	29.3	323.31	28660000	134	16.3869	15.1519	16.4932	16.9597	16.1245	16.6429	16.1096	16.7066	16.6009	16.257	16.6348	16.6308
329	+	2.82124	1.27382	Q585N1	Protein phosphatase 2C, putative (EC 3.1.3.16)	Tb06.28P18.780 Tb927.6.1800	Trypanosoma brucei brucei (strain 927/4 GUTat10.1)	382	41135		5	5	5	15.4	15.4	15.4	60.386	4553300	46	12.7445	12.5077	14.085	12.3168	13.4959	14.0238	14.0533	14.5367	14.5173	14.0802	14.4949	14.4204
330		0.483249	0.551652	Q585V4	Chaperone protein DnaJ, putative	30J2.30 Tb927.2.5160	Trypanosoma brucei brucei (strain 927/4 GUTat10.1)	404	44814		5	5	5	21	21	21	129.57	1810100	20	13.1835	12.9818	12.516	12.2048	13.3965	13.2012	11.9695	14.657	14.5276	14.4196	12.4692	12.6132
331	+	2.67872	1.637	Q585X3	Heat shock 70 kDa protein, mitochondrial, putative	Tb06.4F7.750 Tb06.4F7.670 Tb06.4F7.740 Tb927.6.3740 Tb927.6.3750 Tb927.6.3800	Trypanosoma brucei brucei (strain 927/4 GUTat10.1)	657	71475		17	16	16	34.2	33	33	323.31	24440000	255	14.6636	12.5696	15.0645	14.4875	14.8928	15.6759	15.6182	16.2157	16.1519	15.6853	16.2813	16.18
332	+	5.1907	1.65783	Q585Y2	Reticulon-like protein	Tb06.4F7.620 Tb927.6.3840	Trypanosoma brucei brucei (strain 927/4 GUTat10.1)	186	21071		3	3	3	24.2	24.2	24.2	196.4	3901700	38	13.2133	13.6101	12.7275	12.4857	12.9698	14.7081	14.2715	14.6582	14.8112	14.9893	14.4457	14.7298
333	+	3.98095	1.58194	Q586B2	Paraflagellar rod component	Tb06.4F7.140 Tb927.6.4140	Trypanosoma brucei brucei (strain 927/4 GUTat10.1)	115	13009		2	2	2	20.9	20.9	20.9	62.381	4117600	47	12.8225	12.2463	13.7903	13.4481	13.0969	14.3153	14.7848	15.0098	15.0177	14.3589	14.4721	14.6804
334		0.0694404	0.187101	Q586H6;Q38CY7	Ribosomal protein L15	Tb06.30P15.400 Tb927.6.5040	Trypanosoma brucei brucei (strain 927/4 GUTat10.1)	204	24434		7	7	7	38.2	38.2	38.2	323.31	83042000	157	19.2532	13.8699	19.4671	19.2687	19.4816	17.6073	17.7205	19	19.1524	17.538	18.9331	19.2351
335		0.0235842	0.0303882	Q586H9	Uncharacterized protein	Tb06.30P15.360 Tb927.6.5070	Trypanosoma brucei brucei (strain 927/4 GUTat10.1)	454	51821		2	2	2	6.6	6.6	6.6	12.246	1216200	17	13.1293	12.487	12.9931	12.9929	13.1982	12.1619	13.1722	13.8226	11.7457	12.1377	13.9442	13.9493
336		1.01744	0.767862	Q586I4	60S acidic ribosomal protein P2, putative	Tb06.30P15.280 Tb06.30P15.270 Tb927.6.5120 Tb927.6.5130	Trypanosoma brucei brucei (strain 927/4 GUTat10.1)	107	10445		2	2	2	19.6	19.6	19.6	22.083	1518500	13	12.1504	11.7948	12.517	12.1088	13.1958	12.3641	13.6858	13.8429	12.6344	11.87	13.7441	13.707
337		1.66193	1.14012	Q586M2	Voltage-dependent anion-selective channel	25N14.5 25N14.10 Tb927.2.2510 Tb927.2.2520	Trypanosoma brucei brucei (strain 927/4 GUTat10.1)	270	29190		5	5	5	26.7	26.7	26.7	103.15	3813600	40	13.2303	12.1416	13.0565	14.0257	13.7952	13.4384	14.14	14.9418	14.6111	13.5033	14.9816	15.1137
338		0.644674	0.42791	Q586R0;Q586R1	Branched-chain amino acid aminotransferase, putative	30M24.285 Tb927.2.4590	Trypanosoma brucei brucei (strain 927/4 GUTat10.1)	367	40433		11	11	11	40.1	40.1	40.1	323.31	17402000	140	15.1177	16.532	14.4759	15.3064	14.5322	15.5296	15.9244	15.9575	15.7586	15.2454	15.5927	15.3369
339		0.23485	0.272185	Q586R7	RNA-binding protein, putative	30M24.225 Tb927.2.4710	Trypanosoma brucei brucei (strain 927/4 GUTat10.1)	441	49984		3	3	3	10.2	10.2	10.2	173.85	1144700	27	13.4829	12.694	12.7801	13.1564	13.2137	13.0574	11.5884	14.0155	13.6887	12.6056	14.7072	13.7006
340		0.231941	-0.249584	Q586U4	Obg-like ATPase 1	30M24.50 Tb927.2.5060	Trypanosoma brucei brucei (strain 927/4 GUTat10.1)	394	44350		2	2	2	8.1	8.1	8.1	70.915	1352000	28	14.176	11.767	12.4553	13.62	13.1122	12.3707	13.0306	12.0866	13.4286	13.1013	12.0361	13.3815
341	+	4.37881	1.49747	Q586V2	phosphoenolpyruvate carboxykinase (ATP) (EC 4.1.1.49)	28H13.455 Tb927.2.4210	Trypanosoma brucei brucei (strain 927/4 GUTat10.1)	525	58565		10	10	10	30.3	30.3	30.3	222.36	5968500	66	13.6737	12.3841	12.9041	12.9069	13.3544	14.8415	14.4596	14.7567	14.7305	14.0796	14.4348	14.4921
342	+	4.35479	0.81186	Q586Z6;Q586Z5	Glyceraldehyde-3-phosphate dehydrogenase (EC 1.2.1.12)	Tb06.26G9.1030 Tb927.6.4300	Trypanosoma brucei brucei (strain 927/4 GUTat10.1)	402	43839	ACT_SITE 209; /note="Nucleophile"; /evidence="ECO:0000256|PIRSR:PIRSR000149-1"	18	18	18	58	58	58	323.31	186490000	527	17.8355	17.3471	17.9629	17.7684	17.9684	18.458	18.4042	18.5851	18.6507	18.473	18.6942	18.8529
343		0.0688729	0.115489	Q587A3	Eukaryotic translation initiation factor 3 subunit 7-like protein	Tb06.26G9.950 Tb927.6.4370	Trypanosoma brucei brucei (strain 927/4 GUTat10.1)	506	57974		2	2	2	4.7	4.7	4.7	36.542	2434400	28	12.7915	13.772	13.1979	12.8343	13.3378	12.4125	14.6106	14.6115	12.4333	11.9794	12.2425	14.8254
344		1.15794	1.28014	Q587B4	valine--tRNA ligase (EC 6.1.1.9) (Valyl-tRNA synthetase)	Tb06.26G9.740 Tb927.6.4480	Trypanosoma brucei brucei (strain 927/4 GUTat10.1)	975	110923		10	10	10	13.1	13.1	13.1	98.2	6741900	25	13.3632	14.0868	12.4765	13.6028	13.5196	15.6007	15.6902	14.6964	11.9204	15.2504	15.2434	14.4279
345		0.0737155	0.0614013	Q587C5	glutamate--tRNA ligase (EC 6.1.1.17) (Glutamyl-tRNA synthetase)	Tb06.26G9.450 Tb927.6.4590	Trypanosoma brucei brucei (strain 927/4 GUTat10.1)	607	68932		4	4	4	9.1	9.1	9.1	103.65	1942400	30	13.162	12.9631	12.8324	12.5307	12.6726	13.4156	13.2701	12.9958	13.0907	13.2568	12.6766	11.5493
346		1.16847	1.01686	Q587E3	Post-transcriptional regulator MKT1 (Inactive endonuclease MKT1)	MKT1 Tb927.6.4770	Trypanosoma brucei brucei (strain 927/4 GUTat10.1)	735	83307		5	5	5	6.9	6.9	6.9	83.806	3262200	27	14.8639	11.9597	14.6886	12.5303	13.6601	14.2897	14.0655	14.6544	14.8192	14.5625	14.5062	15.0042
347	+	3.18026	1.37078	Q8IFI8;Q584M5	Retrotransposon hot spot (RHS) protein, putative retrotransposon hot spot protein 4 (RHS4), putative	TB927.1.120	Trypanosoma brucei brucei (strain 927/4 GUTat10.1)	856	98025		9	9	3	12.9	12.9	4.8	323.31	8604100	107	13.6784	13.5512	13.1326	14.8385	13.0065	14.9393	14.635	15.0263	15.2225	15.1086	15.1269	15.0269
348		0.761577	0.965503	Q9N942;Q57X02	Retrotransposon hot spot (RHS) protein, putative retrotransposon hot spot protein 5 (RHS5), putative	TB927.1.420	Trypanosoma brucei brucei (strain 927/4 GUTat10.1)	675	76290		3	3	1	5.5	5.5	2.2	54.854	2315500	15	13.9029	11.4272	12.7983	12.2778	13.378	14.4304	11.7952	14.5236	14.4255	12.0883	14.3371	14.4564
