# Supplementary material for: Discovery of Trypanosoma brucei inhibitors enabled by a unified synthesis of diverse sulfonyl fluorides
Source: Commun Chem. 2024 Oct 19;7:237. doi: 10.1038/s42004-024-01327-8 (PMC11490619; doi:10.1038/s42004-024-01327-8)
Supplement: Supplementary file 5 — Supplementary Table 6 [file 42004_2024_1327_MOESM5_ESM.xlsx]

## Sheet: Key
Supplementary Table S6	Chemical proteomics with probe C-1alk following pre-incubation with C-1 parent compound. Identification of proteins following labelling with C-1alk, CuAAC, pull-down, tryptic digest and LC-MS/MS analysis using a timsTOF platform.
Abbreviations	LFQ = label-free quantification using MaxQuant (log2 intensity)
Definitions	t-test difference = Log2(Mean LFQ sample X/Mean LFQ sample Y)
	s0: parameter that controls whether the difference of means impacts on whether a protein is significant in the t-test (as well as p-value. At s0 = 0, only p-value has an impact. Gives rise to the 'curved' significance cut-off seen in volcano plots.
Experimental design	Experiments A-C are independent biological replicates: BSF trypanosome lysates were prepared, labelled, and harvested in separate experiments on different days. Sample lysis and downstream processing was performed together.
Contained in this spreadsheet:
C-1 + C-1alk	Complete dataset obtained after removing contaminant proteins, NaN (not a number) discarded hits and retention of proteins that satisfied the razor+unique peptides requirement in either DMSO, C-1alk (≥2 in each replicate), and C-1alk assayed after pre-incubation with C-1 parent compound at 50nM, 500nM and 2.5 mM; then filtered for LFQ quantification in all three replicates and >3 razor+unique pep…
C-1alk_full list	Note that values shown for DMSO and C-1alk are duplicated from S5 table for comparisons only.
	Missing values were imputed to mimic low abundance values (width 0.3, downshift 1.8, total matrix).
	t-test used (see Main text and Methods for details): two-sample two-sided t-test with permutation-based statistics; FDR = 0.01, S0 = 0.2 (500 nM C-1/C-1alk).
	GO (gene ontology) annotation and binding site data were imported from Uniprot database.

## Sheet: C-1 + C-1alk_full
List of proteins identified using 1.5 mM of our C-1alk reagent after pre-incubation with C-1 parent compound (0.05, 0.5, 1.5 mM)																				mention in the legend that columns U-AF are duplicated
t-test for 0.5 mM C-1 then C-1alk treated, FDR: 0.01, s0:0.2																				DMSO background (LFQ)					C-1alk treated (LFQ)							50 nM C-1 + 1.5 mM C-1alk (LFQ)							0.5 mM C-1 + 1.5 mM C-1alk (LFQ)							2.5 mM C-1 + 1.5 mM C-1alk (LFQ)
Number	Significant	-LOG(P-value)	Difference	Uniprot ID	Protein name	Gene name	Organism	Length (AAs)	Mass (Da)	Active site	Peptides	Razor + unique peptides	Unique peptides	Sequence coverage [%]	Unique + razor sequence coverage [%]	Unique sequence coverage [%]	Score	Intensity	MS/MS count	asyA1	asyA2	asyA3	asyB1	asyB2	asyA1	asyA2	asyA3	asyB1	asyB2	asyB3	asyC1	asyA1	asyA2	asyA3	asyB1	asyB2	asyC1	asyC2	asyA1	asyA2	asyA3	asyB1	asyB2	asyC1	asyC2	asyA1	asyA2	asyB1
1		0.124079	0.0820296	D6XCY8	Proteasome alpha 7 subunit (EC 3.4.25.1)	Tb03.27F10.710 Tb927.3.780	Trypanosoma brucei brucei (strain 927/4 GUTat10.1)	237	25463		2	2	2	10.1	10.1	10.1	18.657	693380	8	12.6709	11.9976	12.945	12.3427	13.704	13.3425	13.0288	13.2489	13.3353	13.0776	12.3543	12.4662	11.9771	12.3136	13.3411	12.372	12.3978	12.5854	12.5858	12.8893	12.8845	12.6953	13.8871	12.175	13.1484	12.5997	12.9918	12.0694	12.0455
2		0.648783	-0.0890999	D6XDN4	ATP-dependent 6-phosphofructokinase (ATP-PFK) (Phosphofructokinase) (EC 2.7.1.11) (Phosphohexokinase)	Tb03.3K10.320 pfk Tb927.3.3270	Trypanosoma brucei brucei (strain 927/4 GUTat10.1)	487	53517	ACT_SITE 229; /note="Proton acceptor"; /evidence="ECO:0000256|HAMAP-Rule:MF_03186"	30	30	30	62.2	62.2	62.2	323.31	189830000	754	17.6112	18.5021	17.5805	17.7258	17.8071	17.97	18.0622	18.1388	18.1959	18.16	18.2569	18.1488	18.3154	18.4055	18.029	18.056	18.3202	17.9206	18.0809	18.3418	18.3538	18.277	18.3053	18.2726	17.9283	18.0775	18.7815	18.4446	18.354
3		3.02157	-0.319797	D6XEZ2	Cytoplasmic dynein 2 heavy chain 1	Tb04.5D20.720 Tb927.4.560	Trypanosoma brucei brucei (strain 927/4 GUTat10.1)	4232	479847		9	9	9	2.7	2.7	2.7	72.406	3015200	38	14.1425	13.1499	12.388	12.9489	13.405	13.2876	13.4005	13.6141	13.5808	13.7644	13.3126	13.6743	14.0412	14.067	13.8607	13.9374	14.0687	13.8091	13.6907	13.8913	13.8599	13.823	13.7981	13.7389	13.8542	13.9075	12.7667	12.1624	12.1385
4		1.47607	-0.847406	D6XI07	pyridoxal kinase (EC 2.7.1.35)	Tb06.5F5.240 Tb927.6.2740	Trypanosoma brucei brucei (strain 927/4 GUTat10.1)	300	33332		2	2	2	8.7	8.7	8.7	17.949	1305300	13	13.4254	13.2527	12.3776	12.8619	13.9252	12.4286	11.8688	13.7816	11.9241	11.752	13.1096	11.8068	12.2012	13.6302	13.492	13.0014	13.1384	12.9908	12.1667	12.9968	12.7905	14.2439	13.1195	13.1564	12.8084	13.4878	12.1491	12.555	11.2532
5		0.735434	-2.19522	D6XJQ7	COG4 transport protein middle alpha-helical bundle domain-containing protein	Tb07.21H15.10 Tb927.7.7290	Trypanosoma brucei brucei (strain 927/4 GUTat10.1)	1015	113126		2	2	2	4	4	4	12.529	69391000	8	13.1009	13.1125	21.2787	13.097	13.501	12.4556	11.9786	12.5517	12.4778	12.0618	12.4993	11.9899	13.2226	11.7308	20.306	20.3144	13.2573	13.2232	12.5634	12.2729	11.356	20.5157	12.9438	11.8169	12.0739	20.4021	12.4541	11.5063	12.6274
6		0.265997	0.499671	D6XKT6	thioredoxin-dependent peroxiredoxin (EC 1.11.1.24)	Tb08.26N11.460 Tb927.8.1990	Trypanosoma brucei brucei (strain 927/4 GUTat10.1)	226	25632	ACT_SITE 81; /note="Cysteine sulfenic acid (-SOH) intermediate; for peroxidase activity"; /evidence="ECO:0000256|PIRSR:PIRSR000239-1"	3	3	3	15	15	15	30.402	6445700	16	12.6969	12.3884	12.8213	12.9988	13.3573	15.9408	16.256	15.8403	12.6884	16.8583	16.3558	14.5152	12.8292	16.1934	11.978	13.0217	16.087	13.1202	12.4231	15.9816	16.0826	15.9479	12.7735	15.9494	12.7303	15.4919	12.9409	12.063	12.3837
7	+	2.74391	1.0273	D6XM23	Lysophospholipase, putative	Tb08.11J15.160 Tb927.8.6390	Trypanosoma brucei brucei (strain 927/4 GUTat10.1)	280	30092		6	6	6	26.1	26.1	26.1	323.31	13264000	90	14.787	12.4947	16.1237	15.0432	16.3305	16.0633	15.7348	15.9677	16.0045	16.1853	16.2404	16.4252	16.4223	16.4218	15.6024	15.8991	16.305	15.7856	15.8038	15.1746	15.2901	15.3984	13.6159	15.2731	15.221	15.4571	12.2731	11.7944	13.2179
8		0.806246	-0.486721	D6XMQ7;Q382G2;D6XLJ6	Small GTP-binding protein Rab1, putative	Tb08.12O16.530 Tb927.8.890	Trypanosoma brucei brucei (strain 927/4 GUTat10.1)	208	22715		3	3	3	16.8	16.8	16.8	21.396	765280	12	12.6497	12.7807	13.486	12.6368	13.2792	12.5196	12.9127	11.8015	13.0286	12.615	11.992	12.6068	12.6681	12.5105	11.9193	13.267	13.3036	13.1137	13.898	13.6493	11.732	12.925	12.9606	13.6063	13.6071	12.4031	13.814	12.1557	12.5213
9		0.259779	-0.249644	D7SG81	60S ribosomal protein L44	36E18.45 Tb11.02.0740 Tb927.2.6090	Trypanosoma brucei brucei (strain 927/4 GUTat10.1)	106	12454		4	4	4	22.6	22.6	22.6	45.127	1753300	14	12.7368	12.9845	13.3031	13.2657	13.1625	12.2278	13.3953	13.5882	13.6027	11.8688	13.6361	13.1927	13.5881	13.8075	13.7674	14.1709	13.7867	12.4991	14.4622	12.2145	13.8547	14.0113	13.6217	14.1822	12.9576	12.4171	12.525	11.2918	13.5115
10		1.64549	-0.286649	D7SGA2;Q8IFJ1	Retrotransposon hot spot (RHS) protein, putative	3B10.125 Tb927.2.340	Trypanosoma brucei brucei (strain 927/4 GUTat10.1)	858	97841		9	6	2	12.1	8.6	2.8	109.75	8579400	89	13.3283	12.4518	14.7595	13.6705	15.0039	14.7658	14.9564	15.1611	15.2536	14.9134	15.2944	15.2482	15.2313	15.216	15.2254	15.0568	15.2416	15.3744	15.4085	15.1232	15.3051	15.6506	15.5097	15.2093	15.5758	15.2257	11.9655	11.7704	11.8892
11		0.887718	-0.539	P50885	Large ribosomal subunit protein eL18 (60S ribosomal protein L18)	RPL18-A Tb10.6k15.0410; RPL18-B Tb11.02.1840	Trypanosoma brucei brucei (strain 927/4 GUTat10.1)	193	21874		6	6	6	36.8	36.8	36.8	323.31	39451000	127	17.1012	15.8423	15.5437	17.5431	12.9531	16.1845	16.9779	17.4711	17.5985	15.9414	16.1101	16.3331	16.6391	17.6287	17.7801	17.5544	16.6434	17.1686	16.8395	16.5558	17.6603	17.5468	17.8317	16.3835	17.2061	17.2052	19.7144	19.0398	19.3244
12		0.116022	-0.0803498	P86934;P86939;Q38C34	Elongation factor 1-alpha 1 (EF-1-alpha 1)	TEF1 Tb10.70.5650	Trypanosoma brucei brucei (strain 927/4 GUTat10.1)	449	49106		16	16	16	49.7	49.7	49.7	323.31	70298000	277	14.7508	13.5892	15.4888	14.8305	14.6389	17.5276	16.9722	17.6598	17.7277	16.3384	17.5284	17.891	16.9105	16.9157	17.6168	17.8035	16.9916	17.8957	18.0298	16.966	16.7928	17.5106	17.6621	17.4335	17.9284	17.914	12.9963	13.7532	11.5792
13		0.691225	-0.137086	Q380Y7	AMP-activated protein kinase glycogen-binding domain-containing protein	Tb11.01.8770	Trypanosoma brucei brucei (strain 927/4 GUTat10.1)	1004	110120		13	13	13	22.5	22.5	22.5	323.31	17681000	100	15.8872	15.8486	15.8398	15.827	13.3131	15.9	15.7933	15.8577	16.2288	15.8299	16.1726	16.0025	15.6469	15.7268	16.2627	16.1461	15.7856	16.1768	16.1799	16.0936	16.0674	16.3094	16.2116	15.6743	16.155	16.2332	15.9845	16.5835	12.9057
14		0.363516	-0.0889176	Q381B0	T-complex protein 1 subunit alpha (CCT-alpha)	Tb11.01.8510	Trypanosoma brucei brucei (strain 927/4 GUTat10.1)	505	54624		9	9	9	25.5	25.5	25.5	162.24	4752500	56	12.1371	13.4742	12.7772	12.8807	13.173	13.7036	13.9191	13.8983	13.7993	13.7381	14.0371	13.9337	14.0082	14.2863	14.2487	14.1264	14.0245	13.6746	13.7057	13.5912	13.8963	14.047	14.391	13.7342	13.8668	14.1252	12.8841	12.2807	12.7425
15		1.24207	1.16257	Q381B3	Dihydrolipoyl dehydrogenase (EC 1.8.1.4)	Tb11.01.8470	Trypanosoma brucei brucei (strain 927/4 GUTat10.1)	477	50433	ACT_SITE 456; /note="Proton acceptor"; /evidence="ECO:0000256|PIRSR:PIRSR000350-2"	3	3	3	9.9	9.9	9.9	116.68	1787000	26	13.554	11.5481	12.4641	12.9336	12.9703	14.2347	14.5964	14.5611	14.7024	14.1089	13.167	11.7645	14.3902	14.6471	14.1089	12.0448	11.8209	12.2738	12.6472	12.4944	14.594	12.869	12.9065	11.313	12.069	12.7511	13.0856	12.5409	12.1312
16		1.73946	-0.297523	Q381H3	Nucleoside diphosphate kinase (EC 2.7.4.6)	Tb11.01.7800	Trypanosoma brucei brucei (strain 927/4 GUTat10.1)	153	16857		5	5	5	42.5	42.5	42.5	288.42	19999000	108	18.0559	13.7352	16.7284	16.7429	17.2739	16.1294	16.2815	16.6903	16.6593	16.4861	16.8854	16.7673	16.7945	16.941	16.7554	16.7195	16.9614	16.6028	17.2152	16.7511	16.7717	16.8933	16.9129	16.797	17.0222	16.8338	12.2996	12.3347	11.8436
17		0.911869	-0.840468	Q381J6	60S ribosomal protein L27, putative	Tb11.01.7535 Tb11.01.7545	Trypanosoma brucei brucei (strain 927/4 GUTat10.1)	133	15581		13	13	13	54.9	54.9	54.9	323.31	169990000	213	18.463	12.9534	18.5165	18.5944	18.2924	18.1462	17.7146	19.9383	19.9482	17.8359	20.6926	20.4296	19.6248	19.1153	20.0243	20.2871	19.576	20.6201	20.4131	19.694	19.5398	20.1514	20.2792	20.1	20.5387	20.2857	14.5788	13.8206	12.3041
18		0.54255	-0.116275	Q381P8	TOG domain-containing protein	Tb11.01.7010	Trypanosoma brucei brucei (strain 927/4 GUTat10.1)	1072	117883		16	16	16	22.6	22.6	22.6	323.31	16090000	184	13.2843	13.217	13.9828	15.5679	12.8681	14.795	14.9108	15.1871	15.1437	14.5941	14.9695	14.8968	14.9633	15.2092	15.0995	15.3455	15.1178	15.1471	15.3634	14.8153	14.8848	15.2047	15.1937	14.841	15.1427	15.2288	13.8336	12.0089	12.7597
19		0.273246	-0.206717	Q382A7	Dynein, putative	Tb11.01.5910	Trypanosoma brucei brucei (strain 927/4 GUTat10.1)	602	68116		3	3	3	6.3	6.3	6.3	17.684	1261200	3	12.7733	11.7344	13.2906	13.3026	14.5984	13.1461	13.0298	13.1503	12.0652	13.7031	12.5442	11.6348	12.9006	12.471	13.1053	13.0629	13.4159	11.3997	12.3896	13.3541	13.0604	13.0459	12.3342	13.3055	12.2769	13.3437	13.0743	11.4372	12.7641
20		0.13209	0.0946251	Q382B2	T-complex protein 1 subunit epsilon (CCT-epsilon)	Tb11.01.5860	Trypanosoma brucei brucei (strain 927/4 GUTat10.1)	538	59381		7	7	7	18.6	18.6	18.6	235.44	5704200	75	14.5652	12.6333	15.1923	14.775	12.8999	14.6054	14.31	14.9706	14.8983	14.338	14.4323	14.6103	14.5887	14.8048	14.8092	14.9599	14.5519	15.1796	15.041	14.0258	14.611	14.8004	13.371	14.2159	15.3371	15.1414	11.6122	11.8117	12.7931
21		0.598341	0.350308	Q382B8	Uncharacterized protein	Tb11.01.5780	Trypanosoma brucei brucei (strain 927/4 GUTat10.1)	924	100474		3	3	3	4.4	4.4	4.4	22.688	1609900	11	12.5649	11.8782	12.8097	12.2563	13.054	12.0096	13.4142	13.1521	13.6983	12.1178	12.9765	13.1218	12.5946	12.2627	13.6816	12.9131	13.6077	12.8803	12.0365	13.1273	11.8581	12.58	12.2652	12.9682	12.8038	12.4354	13.2175	12.8105	11.4332
22		1.26588	-0.202761	Q382C4	60S ribosomal protein L18a	Tb10.70.3510 Tb11.01.5720	Trypanosoma brucei brucei (strain 927/4 GUTat10.1)	179	20904		6	6	6	40.2	40.2	40.2	323.31	23325000	85	13.4848	13.2915	14.5705	12.9838	12.3893	16.6535	16.6847	16.9258	16.9227	16.9293	17.0705	16.9981	17.2079	17.1094	16.8825	17.0529	17.2659	17.0476	16.728	17.2298	17.2528	16.8057	17.229	17.2359	16.8485	17.0021	13.1136	11.8362	13.0776
23		0.607727	0.757295	Q382C8	RNA-binding protein	Tb11.01.5680	Trypanosoma brucei brucei (strain 927/4 GUTat10.1)	480	51674		2	2	2	5.2	5.2	5.2	61.557	2434000	21	13.1388	12.7347	13.2143	12.7812	13.1024	12.4298	12.9922	12.2543	14.737	12.4226	14.9291	15.2912	14.8765	14.8215	14.5216	14.5874	13.0037	13.0459	12.2908	11.8844	12.2381	14.6073	12.6394	12.4668	12.3319	13.5873	13.4304	10.3322	12.6822
24		1.00971	-0.31168	Q382D7;Q382D5	RNA-binding protein	Tb11.01.5570	Trypanosoma brucei brucei (strain 927/4 GUTat10.1)	262	28776		5	5	5	24.8	24.8	24.8	124.31	8273900	46	16.1015	13.7388	13.3152	13.2242	15.6424	15.78	15.8381	15.8223	15.7404	15.5311	15.4919	15.6769	16.2692	16.4673	15.8856	15.9317	15.9058	15.8791	15.8136	16.5687	16.2302	15.5466	15.7745	16.5678	15.7113	15.6634	13.0416	12.2417	11.3725
25		1.33655	-0.35651	Q382I7	Paraflagellar rod component, putative	Tb11.01.5100	Trypanosoma brucei brucei (strain 927/4 GUTat10.1)	592	68350		15	15	15	28.4	28.4	28.4	323.31	15862000	104	16.1908	17.664	16.0516	16.2268	15.7385	15.657	15.4388	15.5902	15.5185	15.5137	16.0315	15.9435	15.7999	16.0152	15.5307	15.8922	15.888	15.8159	15.8823	15.7452	15.5179	16.2265	15.7074	16.2527	16.3752	16.3637	17.7872	17.4988	16.6513
26		0.94809	-0.293576	Q382M7;Q382L7	Elongation factor 1 gamma, putative	Tb11.01.4660	Trypanosoma brucei brucei (strain 927/4 GUTat10.1)	404	46304		13	13	13	38.9	38.9	38.9	323.31	26479000	137	16.9557	13.2821	12.8915	15.596	12.1806	17.0241	16.6612	17.0287	17.3023	16.8551	17.0655	17.31	17.1973	17.323	17.1841	16.9218	17.0592	17.0441	17.1253	16.9763	17.1605	17.1044	17.5262	16.9405	17.5914	18.0026	12.4414	15.2668	15.1576
27		0.576064	-0.802828	Q382Y3	Microtubule-associated protein	Tb11.01.3805	Trypanosoma brucei brucei (strain 927/4 GUTat10.1)	121	14091		2	2	2	19.8	19.8	19.8	14.691	6250300	10	13.1554	13.2264	12.4025	13.1624	13.3035	12.4812	12.0862	12.7714	12.5883	12.3893	11.8728	12.3535	12.1126	15.4982	12.0588	11.7609	12.542	14.3178	13.8399	12.4979	12.2091	13.0235	12.682	17.1667	12.5529	12.0305	12.6955	11.9516	11.4313
28		0.36814	-0.25097	Q382Z8	40S ribosomal protein S17, putative	Tb11.01.3675 Tb11.01.3676	Trypanosoma brucei brucei (strain 927/4 GUTat10.1)	142	16222		7	7	7	40.8	40.8	40.8	65.648	51936000	90	16.441	12.7669	14.9395	16.1686	15.1661	17.9934	17.8852	17.8057	17.7012	18.2558	17.8225	17.4831	18.8431	19.138	18.149	18.0708	18.7321	17.5918	17.2003	18.5075	18.9056	17.8066	18.0125	19.099	17.0992	17.2733	16.4134	11.9648	11.8555
29		0.600077	0.316013	Q383C1	Eukaryotic translation initiation factor 3 subunit E (eIF3e) (Eukaryotic translation initiation factor 3 subunit 6)	Tb11.01.3420	Trypanosoma brucei brucei (strain 927/4 GUTat10.1)	413	46677		3	3	3	8.5	8.5	8.5	50.257	1151500	10	13.1854	12.1612	13.4211	13.172	14.0604	13.3061	12.8033	13.4746	12.1362	13.1678	11.9996	12.452	12.9097	13.4042	12.3178	13.3422	12.3767	13.2278	12.6271	12.4954	12.1186	12.3832	12.6183	12.4058	11.9708	13.1352	13.6151	12.6567	11.8221
30		0.647008	0.567322	Q383C6	Glycosomal membrane protein, putative	Tb11.01.3370	Trypanosoma brucei brucei (strain 927/4 GUTat10.1)	218	24027		3	3	3	17	17	17	89.283	3544600	31	13.0278	12.4615	12.8821	15.0524	12.8574	14.4244	15.4539	15.6387	15.4139	14.7249	15.1573	15.4957	14.8593	14.8121	15.1715	15.5315	13.2232	15.4773	15.6879	14.839	14.4703	15.8873	13.4454	15.2699	15.4874	12.9384	13.2799	12.1328	12.5451
31		0.439971	-0.146141	Q383E1	Guanine nucleotide-binding protein beta subunit-like protein	Tb11.01.3170 Tb11.01.3180	Trypanosoma brucei brucei (strain 927/4 GUTat10.1)	318	34690		14	14	14	58.5	58.5	58.5	323.31	38064000	213	16.2685	13.2227	16.5648	16.1758	16.4	16.7517	16.9338	17.6702	17.5117	17.0763	17.4557	17.4765	17.1521	17.4319	17.6143	17.7558	17.2575	17.5282	17.4195	17.105	17.315	17.6852	17.6034	17.1916	17.5703	17.4282	13.7598	13.5686	12.8288
32		0.904953	-0.135829	Q383E5;Q383E9	Heat shock protein 70	Tb11.01.3110	Trypanosoma brucei brucei (strain 927/4 GUTat10.1)	690	75367		30	30	27	48.3	48.3	42.9	323.31	147900000	685	17.1348	17.6434	17.2717	17.0899	17.2574	17.2111	17.2728	17.3003	17.2744	17.4997	17.3748	17.5648	17.7934	17.7517	17.3569	17.3017	17.7665	17.4246	17.3452	17.6419	17.7175	17.2799	17.4362	17.6462	17.4056	17.3215	17.4432	17.5807	17.6125
33		0.389186	-0.19294	Q383F3	Malate dehydrogenase (EC 1.1.1.37)	Tb11.01.3040	Trypanosoma brucei brucei (strain 927/4 GUTat10.1)	328	35151	ACT_SITE 189; /note="Proton acceptor"; /evidence="ECO:0000256|PIRSR:PIRSR000102-1"	5	5	5	18.3	18.3	18.3	124.17	6003100	69	14.4651	15.2169	14.6177	14.848	14.3914	14.4834	14.2692	15.0837	14.924	14.4674	15.0066	15.2375	15.0846	14.6556	15.0876	15.1531	15.0841	15.1253	15.2095	14.9097	14.9514	15.3248	14.0923	14.7604	15.4537	15.3302	13.2833	11.4394	12.0588
34		0.402266	-0.123964	Q383K0;Q383I8	Small ribosomal subunit protein uS2	Tb11.01.2560	Trypanosoma brucei brucei (strain 927/4 GUTat10.1)	244	27610		8	8	8	40.6	40.6	40.6	323.31	19726000	104	16.0663	13.6389	15.7555	16.1061	15.8762	16.2548	16.4475	16.701	16.6447	16.1145	16.8076	16.5746	16.7685	16.7666	16.7181	16.7424	16.1847	16.2424	16.0462	16.7333	16.783	16.7512	16.9378	16.7171	16.1647	16.3255	15.0496	14.7032	15.0741
35		0.0614641	-0.149027	Q383T7	Polyubiquitin, putative	Tb11.01.1680	Trypanosoma brucei brucei (strain 927/4 GUTat10.1)	685	76603		2	2	2	23.6	23.6	23.6	18.633	3720300	25	12.5815	12.4013	12.9853	13.9219	12.7987	15.8332	15.0576	12.6844	16.1149	11.7625	12.6107	11.8548	11.5666	12.0743	12.4409	11.6541	12.8035	12.7704	13.201	15.5827	12.374	15.4485	13.6203	14.4186	13.1283	12.3888	12.6506	13.0001	12.4665
36		0.27536	-0.159983	Q388X5;Q383V6	Large ribosomal subunit protein eL34	Tb10.389.0910	Trypanosoma brucei brucei (strain 927/4 GUTat10.1)	170	19366		8	8	8	28.2	28.2	28.2	323.31	115690000	193	17.5144	13.0341	17.0307	17.8342	17.0156	18.8634	18.5289	18.8216	19.1399	18.4632	19.8212	19.5159	19.0116	18.9362	19.2752	19.307	19.3064	20.0509	19.4807	19.5635	19.2347	19.0156	18.8753	19.7747	19.282	18.5282	10.9657	11.9113	11.2585
37		0.577054	-0.209365	Q383V7	40S ribosomal protein S27, putative	Tb11.01.1475	Trypanosoma brucei brucei (strain 927/4 GUTat10.1)	86	9630		3	3	3	46.5	46.5	46.5	323.31	4224700	40	14.4281	12.0692	12.233	12.4773	14.9808	14.2994	14.3306	14.6296	14.9721	14.4065	14.9492	14.9549	15.0988	15.023	14.9016	14.8198	14.8037	14.9537	15.0797	14.503	14.6787	14.3135	15.1501	14.9996	15.1299	15.2331	11.6451	11.5067	11.2869
38		0.269324	-0.107344	Q383V8	Ribosomal protein	Tb10.05.0220 Tb11.01.1470	Trypanosoma brucei brucei (strain 927/4 GUTat10.1)	214	24597		8	8	8	46.7	46.7	46.7	317.45	27683000	150	16.0039	13.0231	16.2573	15.9013	15.5418	17.4244	17.0136	17.4613	17.4904	16.3944	16.947	16.9326	17.4651	17.4531	17.3577	17.419	17.2737	16.823	16.9268	17.1929	17.3037	16.9663	17.4203	16.8704	17.3011	17.3604	14.7753	14.0941	13.0963
39		0.00461967	-0.00275939	Q383W5	glycine--tRNA ligase (EC 6.1.1.14) (Diadenosine tetraphosphate synthetase)	Tb11.01.1400	Trypanosoma brucei brucei (strain 927/4 GUTat10.1)	624	70176		7	7	7	15.2	15.2	15.2	79.947	4187900	39	13.1269	13.423	13.3004	13.1938	12.3197	14.3009	14.1819	14.3166	14.6615	13.559	14.0716	14.4287	14.5074	14.6667	14.4046	14.345	14.7423	14.2417	14.4433	14.1502	14.3231	14.3978	13.3741	14.1996	14.3857	14.7089	13.0471	12.4945	12.961
40		1.54313	0.150371	Q383X0	Adenosylhomocysteinase (EC 3.13.2.1)	Tb11.01.1350	Trypanosoma brucei brucei (strain 927/4 GUTat10.1)	437	48448		16	16	16	41.4	41.4	41.4	323.31	46236000	214	16.9792	17.1739	16.786	16.4896	16.3617	17.1414	17.4737	17.3396	17.2695	17.2917	17.1219	17.354	17.2853	17.2552	16.8468	17.1878	17.3815	17.2149	17.4264	17.1015	17.3502	17.1548	17.0522	17.0878	17.0582	17.1344	16.4993	16.8711	17.0887
41		0.308322	0.0874342	Q383X6	14-3-3-like protein, putative	Tb11.01.1290	Trypanosoma brucei brucei (strain 927/4 GUTat10.1)	262	30310		4	4	4	16.4	16.4	16.4	55.336	5048000	31	14.0626	11.547	12.5085	12.4811	12.8221	14.5136	14.4354	14.6329	14.7583	14.7077	14.6294	14.8635	14.8143	14.8334	14.5415	14.2943	15.1124	12.0672	14.3217	14.5857	14.8921	14.2085	14.4431	15.0053	14.4762	14.3179	12.4047	12.56	11.2924
42		0.184804	-0.164976	Q384A6	Proteasome regulatory non-ATP-ase subunit 2	Tb11.01.0960	Trypanosoma brucei brucei (strain 927/4 GUTat10.1)	977	106508		3	3	3	4.6	4.6	4.6	38.047	1216200	26	13.5784	13.585	12.7087	12.2838	12.9059	13.2063	13.5094	13.0504	11.6564	13.4193	13.5643	13.6263	13.6272	13.2728	12.2544	13.1594	13.6768	13.7187	12.7891	12.7834	13.3907	13.0193	14.0856	12.3095	14.0205	13.5781	13.1511	11.2596	12.043
43		0.118377	-0.100474	Q384D1	Ribose 5-phosphate isomerase, putative (EC 5.3.1.6)	Tb11.01.0700	Trypanosoma brucei brucei (strain 927/4 GUTat10.1)	155	16957		2	2	2	19.4	19.4	19.4	14.175	1364700	16	12.1148	13.2092	12.6022	13.4058	13.4058	13.4265	11.8909	12.3756	13.334	12.8844	13.7734	13.4752	13.4704	12.7765	13.4413	13.7823	12.5587	13.571	13.7435	12.3776	13.4361	13.5668	12.6633	12.6868	13.5962	13.5367	13.6489	12.2553	12.5023
44		1.39604	-0.698107	Q384J9	40S ribosomal protein S26	Tb11.01.0355	Trypanosoma brucei brucei (strain 927/4 GUTat10.1)	111	12806		4	4	4	41.4	41.4	41.4	247.5	7063500	70	15.4636	13.2392	15.3399	12.2544	15.6994	14.0937	14.5152	15.1614	15.3251	15.2447	14.7056	15.1782	15.4529	15.5058	15.4578	15.3204	14.4619	15.4422	15.3679	16.3008	15.8019	15.4359	16.255	15.8642	14.7771	14.6758	11.6514	12.084	12.7589
45		0.185841	-0.153013	Q384Q0	Cilia- and flagella-associated protein 52	Tb11.02.5550	Trypanosoma brucei brucei (strain 927/4 GUTat10.1)	629	67696		5	5	5	9.4	9.4	9.4	106.07	2467400	33	12.917	12.2237	12.5324	12.8986	12.8685	13.5619	13.7781	14.5554	14.1918	13.7967	14.3431	12.3377	13.9991	14.0193	14.2227	14.2476	13.7482	12.0832	12.8947	14.1442	13.977	14.2325	12.9959	14.1205	14.4612	13.7047	13.7899	11.2865	12.2387
46		3.29034	-0.256919	Q384Q5	Glucose-regulated protein 78, putative	Tb11.02.5450 Tb11.02.5500	Trypanosoma brucei brucei (strain 927/4 GUTat10.1)	653	71435		31	31	31	54.5	54.5	54.5	323.31	68889000	547	15.7291	14.8417	15.6261	15.2953	15.3336	16.5888	16.6115	16.8006	16.7849	16.7612	16.8271	16.8757	17.0032	17.0511	16.6391	16.8062	17.0657	16.9139	16.866	17.0868	16.9397	17.0285	16.8398	17.0213	17.1297	17.0024	15.4303	14.5521	15.2598
47		0.903599	0.218983	Q384S7	Glycerol-3-phosphate dehydrogenase (EC 1.1.5.3)	Tb11.02.5280	Trypanosoma brucei brucei (strain 927/4 GUTat10.1)	603	66992		19	19	19	43.8	43.8	43.8	323.31	19689000	202	13.8382	14.4173	14.605	14.7276	14.0424	15.7723	15.5359	15.9205	15.6592	15.9857	16.3809	16.013	15.5637	15.8533	15.8097	15.6065	15.9668	15.5927	16.1324	15.5314	15.9671	15.5407	15.7091	15.496	15.9842	15.506	14.1365	14.8404	13.1223
48		0.235058	0.164144	Q384T0	Histone H2B	Tb11.02.5250	Trypanosoma brucei brucei (strain 927/4 GUTat10.1)	143	15786		2	2	2	18.9	18.9	18.9	14.514	544860	7	13.6095	13.3119	13.3956	13.647	12.9603	12.438	12.3453	12.3899	12.6048	12.2113	13.5913	12.8399	13.0368	12.5904	12.3486	12.3984	11.8336	12.6345	12.1787	11.9422	11.6771	12.4391	12.8523	12.8632	12.096	13.4016	13.5462	10.7993	12.4641
49		0.164686	-0.0531154	Q384V4	serine--tRNA ligase (EC 6.1.1.11) (Seryl-tRNA synthetase)	Tb11.02.5020	Trypanosoma brucei brucei (strain 927/4 GUTat10.1)	479	53857		9	9	9	28.2	28.2	28.2	252.33	4404000	80	13.053	12.2903	14.5681	13.6703	14.1216	14.3433	13.7448	14.0326	13.9752	14.1451	14.3867	14.2514	13.8155	14.0775	14.5008	14.1828	14.0309	14.5553	14.4795	14.0152	14.0152	14.1935	14.2118	13.8301	14.4629	14.5222	11.9551	12.3027	12.8867
50		1.10991	-0.225083	Q384Y3	14-3-3-like protein, putative	Tb11.02.4700	Trypanosoma brucei brucei (strain 927/4 GUTat10.1)	252	29196		7	7	7	29.4	29.4	29.4	298.18	6416100	72	15.095	14.8051	13.6627	15.0963	12.956	14.5026	14.5514	14.6445	14.6784	14.5767	15.1529	15.1129	14.9516	15.1299	14.5232	14.743	14.9805	14.2884	14.6852	14.9773	15.0504	14.9771	15.088	15.1193	14.9016	14.6815	13.297	15.0908	12.7985
51		0.00814682	-0.00387205	Q385B0	Aminopeptidase, putative	Tb11.02.4440	Trypanosoma brucei brucei (strain 927/4 GUTat10.1)	521	55359		7	7	7	20.9	20.9	20.9	230.76	6982400	69	12.466	16.0595	15.5163	15.3392	13.6577	14.5016	14.6102	15.0448	15.1299	14.551	14.6425	14.8338	14.647	14.991	14.8639	15.1808	14.8228	15.0705	14.932	14.0716	14.713	14.7911	15.0101	14.6507	15.1544	14.95	15.0853	12.0896	14.7588
52		0.277192	-0.558332	Q385B8;Q385B9	40S ribosomal protein S21, putative	Tb11.02.4360	Trypanosoma brucei brucei (strain 927/4 GUTat10.1)	194	21119		2	2	2	16	16	16	69.274	5175500	13	16.0511	12.224	12.8876	12.4292	16.2376	15.7047	15.6995	15.7688	15.832	12.538	16.0449	12.2173	13.6908	16.1738	16.0247	15.9747	12.804	15.9924	15.7769	15.2205	16.3355	16.4328	16.0133	12.0431	15.6427	16.0257	11.6028	11.674	13.2252
53		0.538825	-0.696144	Q385D9	40S ribosomal protein S5, putative	Tb11.02.4170	Trypanosoma brucei brucei (strain 927/4 GUTat10.1)	190	21386		2	2	2	13.7	13.7	13.7	15.059	1796400	12	11.9014	14.1045	12.3121	12.7761	13.5644	11.8713	12.0121	14.3076	14.418	11.2724	12.1592	14.28	11.8839	12.9563	12.7567	13.3824	12.8774	12.19	12.4571	12.3525	14.34	14.1714	13.1401	14.3727	12.4074	14.4095	12.4708	12.2632	11.3542
54		0.532289	-1.49872	Q385E9	Large ribosomal subunit protein eL28	Tb11.02.4050 Tb11.02.4070	Trypanosoma brucei brucei (strain 927/4 GUTat10.1)	146	16861		2	2	2	8.2	8.2	8.2	115.52	23892000	44	17.9795	12.1621	17.9938	17.9709	13.3464	17.1189	17.3922	17.6859	17.6932	17.1669	12.5488	11.3734	17.9099	17.9753	17.906	17.8679	17.7177	12.2131	18.1017	18.312	18.3366	18.1458	18.2661	18.2875	11.8963	18.226	12.4523	11.7451	12.8114
55		0.383615	0.0855146	Q385L6	Triosephosphate isomerase (EC 5.3.1.1)	Tb11.02.3210	Trypanosoma brucei brucei (strain 927/4 GUTat10.1)	250	26819		10	10	10	55.6	55.6	55.6	323.31	26716000	228	15.1459	16.3371	15.7284	15.4455	15.0894	15.8769	15.8898	15.8927	15.9771	16.0121	15.9891	15.9348	16.2944	16.2596	15.9611	15.9996	16.1769	15.8019	15.8018	15.9164	16.1864	15.919	15.9115	15.9848	15.357	15.6988	15.7927	15.2159	15.5322
56		0.17882	-0.146602	Q385M4	Malic enzyme	Tb11.02.3120	Trypanosoma brucei brucei (strain 927/4 GUTat10.1)	564	61507	ACT_SITE 100; /note="Proton donor"; /evidence="ECO:0000256|PIRSR:PIRSR000106-1"; ACT_SITE 171; /note="Proton acceptor"; /evidence="ECO:0000256|PIRSR:PIRSR000106-1"	2	2	2	5.5	5.5	5.5	42.165	920340	6	12.9691	12.4846	13.0835	11.5032	12.7082	12.0848	12.7678	12.9412	12.6042	13.3736	12.1641	13.647	12.3436	13.0213	12.4894	12.2003	12.6919	11.5979	11.7426	12.3015	12.491	12.7996	13.2461	13.4051	12.3374	14.0281	13.552	11.8927	11.7021
57		0.715923	-0.167136	Q385S8	Guanine nucleotide-binding beta subunit-like protein	Tb11.02.2510	Trypanosoma brucei brucei (strain 927/4 GUTat10.1)	560	61857		3	3	3	6.2	6.2	6.2	70.456	986210	25	13.0418	13.2444	13.7164	12.8659	13.4076	12.3361	12.06	12.2162	12.4122	12.2836	12.2967	12.3065	12.3031	12.6804	12.4138	12.5224	12.5487	12.6184	12.4329	12.51	12.3554	12.6616	11.8221	12.4657	12.7399	12.5266	12.8706	12.3709	12.0768
58		0.00225541	0.00322969	Q385T6	60S ribosomal protein L17, putative	Tb10.61.2090 Tb11.02.2430	Trypanosoma brucei brucei (strain 927/4 GUTat10.1)	166	19106		3	3	3	16.9	16.9	16.9	23.535	5341000	32	12.927	12.165	12.2919	13.1041	13.1839	13.7865	14.9784	14.6775	15.1309	14.655	15.8912	15.3918	15.4993	15.6755	15.5581	15.465	15.493	12.4496	15.7679	15.4822	15.4752	15.4469	15.5317	12.7145	14.1431	15.6951	11.952	11.2522	12.8828
59		0.350373	-0.404218	Q385U7	Prostaglandin f synthase (EC 1.1.-.-)	Tb11.02.2310	Trypanosoma brucei brucei (strain 927/4 GUTat10.1)	276	30993	ACT_SITE 52; /note="Proton donor"; /evidence="ECO:0000256|PIRSR:PIRSR000097-1"	3	3	3	15.6	15.6	15.6	21.774	2103900	19	13.2688	13.6564	12.859	13.1409	12.801	11.6671	14.3669	13.7442	13.6235	12.0667	12.3094	12.6447	14.6879	11.287	13.23	11.7756	14.5155	12.2205	12.4264	14.8645	13.2717	13.9998	13.5516	12.3184	12.3273	12.9187	13.6085	12.1724	12.2113
60		0.134315	-0.167306	Q385V6	Protein kinase A regulatory subunit	Tb11.02.2210	Trypanosoma brucei brucei (strain 927/4 GUTat10.1)	499	56734		5	5	5	14.2	14.2	14.2	83.045	2491300	24	13.4168	12.7054	11.9833	12.6725	13.1487	13.9304	13.9733	14.3523	14.2101	14.4619	14.6249	11.7334	14.4107	14.5043	14.2145	14.0751	14.3435	14.8851	14.5746	14.1635	14.7468	12.2987	14.4341	14.2701	14.36	14.1843	11.3641	11.1786	11.9723
61		0.397687	-0.294921	Q385Z7	Lectin, putative	Tb11.02.1680	Trypanosoma brucei brucei (strain 927/4 GUTat10.1)	545	62273		4	4	4	7.2	7.2	7.2	323.31	3427900	52	16.0273	12.1861	15.9694	14.5582	15.1808	13.128	12.936	14.2142	14.391	13.826	14.4069	14.1775	14.7451	14.7829	14.5767	13.9237	14.7134	14.5126	14.4054	14.5668	14.6786	14.1099	12.825	14.7743	14.0887	14.1007	11.8322	11.7186	13.802
62		0.285619	0.114375	Q386D9	leucine--tRNA ligase (EC 6.1.1.4) (Leucyl-tRNA synthetase)	Tb11.02.1210	Trypanosoma brucei brucei (strain 927/4 GUTat10.1)	1074	121825		10	10	10	13.3	13.3	13.3	111.76	3929300	32	12.7367	12.7495	12.5001	12.9804	13.1175	13.8783	13.8145	13.587	13.6164	14.0459	13.5393	14.1457	14.0168	14.111	13.4281	13.4472	14.1473	13.6808	13.8011	13.9194	14.017	13.7367	12.8574	13.79	13.8811	13.6248	12.8995	12.6136	11.899
63		0.887731	0.152367	Q386E7	Adenylosuccinate synthetase (AMPSase) (AdSS) (EC 6.3.4.4) (IMP--aspartate ligase)	Tb11.02.1120	Trypanosoma brucei brucei (strain 927/4 GUTat10.1)	602	66675	ACT_SITE 75; /note="Proton acceptor"; /evidence="ECO:0000255|HAMAP-Rule:MF_03125"; ACT_SITE 105; /note="Proton donor"; /evidence="ECO:0000255|HAMAP-Rule:MF_03125"	13	13	13	25.7	25.7	25.7	323.31	17122000	148	15.373	11.711	15.0647	14.7438	14.2596	15.6355	15.617	15.6199	15.5035	15.6781	15.5623	15.5459	15.5212	15.7428	15.4957	15.427	15.5955	15.7332	15.4816	15.6444	15.6615	15.3949	15.5749	15.587	15.069	15.164	11.9289	12.0575	12.1407
64		1.55165	-0.268226	Q386F2	40S ribosomal protein S4	Tb11.02.1085 Tb11.02.1090	Trypanosoma brucei brucei (strain 927/4 GUTat10.1)	273	30644		9	9	9	31.5	31.5	31.5	323.31	24531000	142	15.4988	13.2547	15.3603	15.4827	15.1846	15.7256	15.6429	15.6384	15.6546	15.8476	15.7439	15.587	16.2853	16.1692	15.6519	15.7934	15.6123	15.6537	15.2968	16.3675	16.2397	15.7625	15.8242	16.0924	15.7027	15.7289	11.5771	12.8237	13.054
65		0.0971203	0.0594695	Q386F5	Aminopeptidase (EC 3.4.11.-)	Tb11.02.1070	Trypanosoma brucei brucei (strain 927/4 GUTat10.1)	871	98100	ACT_SITE 316; /note="Proton acceptor"; /evidence="ECO:0000256|PIRSR:PIRSR634016-1"	7	7	7	11.7	11.7	11.7	110.78	3643100	37	12.0832	13.0681	12.824	12.164	13.0162	13.7756	14.0284	14.1528	14.92	13.5821	14.4195	15.0511	14.5081	14.6713	14.3044	14.0004	14.8113	15.0129	14.3202	14.0383	14.2646	14.4216	14.6102	14.162	13.8673	14.1494	11.1107	12.3401	11.6622
66		3.27099	-0.304915	Q386I6	Dynein heavy chain, putative	Tb11.02.0760	Trypanosoma brucei brucei (strain 927/4 GUTat10.1)	4658	531185		36	36	36	10.1	10.1	10.1	323.31	16904000	177	12.8481	12.9677	13.8953	13.7275	12.8106	14.2555	14.2363	14.229	14.0997	14.0386	14.156	14.186	14.7091	14.5758	14.4011	14.6528	14.6652	14.6294	14.6556	14.3652	14.7429	14.3607	14.5943	14.3409	14.5415	14.3902	12.9254	11.7944	12.0439
67		1.04326	-0.276287	Q386I7	T-complex protein 1 subunit zeta (CCT-zeta)	Tb11.02.0750	Trypanosoma brucei brucei (strain 927/4 GUTat10.1)	544	59580		8	8	8	22.8	22.8	22.8	323.31	5768400	66	13.9013	13.0309	13.064	13.4822	11.5924	14.987	14.852	14.7041	14.7398	14.7881	14.42	14.4124	15.1983	15.5118	14.647	14.5789	15.3661	14.4552	14.3224	15.0286	15.5596	14.7367	14.7887	15.2911	14.7315	14.7011	12.9597	13.0601	11.4478
68		0.376747	0.211076	Q386K8	Phosphoribosylpyrophosphate synthetase, putative (EC 2.7.6.1)	Tb11.02.0530	Trypanosoma brucei brucei (strain 927/4 GUTat10.1)	441	49243		3	3	3	10.9	10.9	10.9	84.101	1649500	27	12.6694	11.9932	12.4548	12.6533	13.6895	13.3667	13.2948	14.0156	13.9289	12.8802	13.4686	13.2537	12.7304	13.1037	13.8183	13.9224	12.7138	13.5116	13.3085	12.8839	12.7679	13.8944	13.5902	12.4608	13.6644	13.4693	12.5264	14.1244	12.9901
69		1.34487	-0.358617	Q386L1	Ribosomal protein L37	Tb09.211.0865 Tb11.02.0500	Trypanosoma brucei brucei (strain 927/4 GUTat10.1)	84	10100		3	3	3	29.8	29.8	29.8	58.164	18702000	71	17.0399	13.1951	17.007	16.5855	16.3336	16.4793	16.7837	17.2359	17.2669	16.3372	16.5853	17.0468	16.7422	16.8022	17.5523	17.5456	17.4959	17.6342	17.6159	17.0421	17.1844	17.3852	17.3589	17.3745	16.8638	17.0366	12.7485	10.0687	11.0193
70		0.296972	-0.109512	Q386P5	Heat shock protein, mitochondrial, putative	Tb11.02.0250	Trypanosoma brucei brucei (strain 927/4 GUTat10.1)	753	84201		7	7	7	11.6	11.6	11.6	169.95	3049200	60	13.1961	13.0773	13.7509	13.0344	13.7115	13.3245	13.2779	13.7381	13.7425	13.4413	14.0486	13.8491	13.5085	13.6854	13.8034	13.6969	13.6505	13.6233	13.7559	13.4489	13.5384	14.0096	13.8755	13.2968	14.0652	13.9542	12.3278	12.1406	11.5478
71		0.997417	-0.23353	Q386P9	DUF4201 domain-containing protein	Tb11.02.0210	Trypanosoma brucei brucei (strain 927/4 GUTat10.1)	461	50887		4	4	4	13.9	13.9	13.9	323.31	9000700	61	12.6178	13.5515	15.453	15.7984	15.9855	15.4203	15.8506	15.7775	16.2017	15.6743	15.9246	16.0994	16.3023	16.3994	16.2912	15.9336	16.3874	15.8135	16.1252	15.84	16.312	16.3729	16.2096	16.0933	15.7891	15.9661	12.3776	10.2999	12.1078
72		0.917871	0.745627	Q386R3	Aminopeptidase, putative (EC 3.4.11.-)	Tb11.02.0070	Trypanosoma brucei brucei (strain 927/4 GUTat10.1)	565	60586		3	3	3	9	9	9	209.86	2788700	38	13.4345	12.1323	13.4475	12.9651	13.7445	14.0368	13.8452	14.4613	14.6987	14.1021	14.7558	14.615	14.2193	14.6962	12.2123	14.504	14.5147	12.924	14.4754	12.1378	12.7447	14.6671	13.2224	12.8965	14.8457	14.7813	11.6186	12.6745	12.512
73		0.191105	-0.0977794	Q386R7	Dynein heavy chain, putative	Tb11.02.0030	Trypanosoma brucei brucei (strain 927/4 GUTat10.1)	4307	484970		6	6	6	1.8	1.8	1.8	40.195	2217500	19	13.2376	13.8033	13.0998	13.1985	13.624	13.2575	13.1685	13.7321	13.6099	13.2415	13.5147	13.3372	13.7781	13.7617	13.7211	13.7285	13.6341	13.4905	13.6818	13.5061	13.6736	13.8197	12.5245	13.4346	13.4351	14.1521	12.0045	11.6079	11.832
74		0.845631	-0.610898	Q386R9	Uncharacterized protein	Tb11.02.0010	Trypanosoma brucei brucei (strain 927/4 GUTat10.1)	218	24436		3	3	3	17.4	17.4	17.4	30.525	1039500	17	12.2554	12.1742	12.4081	12.3734	14.0844	11.5661	12.2443	13.4091	13.4182	11.3606	12.5227	13.2315	12.405	12.5648	13.4285	13.919	12.4427	13.4253	13.6549	12.9436	12.6639	13.6161	12.2241	13.2053	13.6563	13.7195	12.726	13.9477	12.3567
75		0.403276	0.279912	Q386S3	phenylalanine--tRNA ligase (EC 6.1.1.20)	Tb11.22.0005	Trypanosoma brucei brucei (strain 927/4 GUTat10.1)	624	70311		2	2	2	5	5	5	12.22	868030	5	12.1069	12.6045	12.9388	12.1167	13.2711	12.2847	13.3113	11.8087	13.8924	11.9586	12.7294	12.8947	12.8933	12.3685	12.3935	13.8719	12.1504	12.2467	12.0004	12.6264	12.6376	12.4063	12.6904	12.058	12.7647	11.7371	13.0638	11.6629	12.4937
76		0.146226	-0.0527306	Q386V3	60S acidic ribosomal protein P0	Tb11.46.0001 Tb11.46.0002	Trypanosoma brucei brucei (strain 927/4 GUTat10.1)	324	34627		10	10	10	33.6	33.6	33.6	162.1	12183000	116	14.739	12.9192	14.5358	14.8645	14.4039	14.8091	15.0571	15.4356	15.6427	15.2906	15.4773	15.6412	15.3955	15.4908	15.2892	15.4476	15.0394	15.3245	15.3208	15.4162	15.4002	15.4901	15.7266	15.0987	15.4149	15.1759	13.1862	11.6069	11.925
77		0.109555	0.0529983	Q386W0	arginine--tRNA ligase (EC 6.1.1.19) (Arginyl-tRNA synthetase)	Tb11.46.0008	Trypanosoma brucei brucei (strain 927/4 GUTat10.1)	692	78433		4	4	4	6.9	6.9	6.9	51.853	2341400	33	12.0539	12.4195	12.6365	13.0318	12.8608	13.6792	13.7217	13.1919	13.5464	13.6287	13.8805	13.7406	13.8388	13.9176	13.4932	13.6125	12.4444	13.62	13.2012	13.9136	13.6945	13.2902	12.7331	13.608	13.9348	13.8438	12.6502	10.95	12.382
78		0.243386	-0.169164	Q386W1	RNA helicase (EC 3.6.4.13)	Tb11.46.0009	Trypanosoma brucei brucei (strain 927/4 GUTat10.1)	517	58460		7	7	7	19.9	19.9	19.9	159.6	5147700	38	11.9557	12.1972	13.1928	12.1701	13.1046	13.6757	13.7175	14.6793	14.7327	13.9296	14.57	14.8153	14.4212	14.654	14.4773	14.7348	14.5348	14.5049	14.238	14.0721	13.4108	14.9201	15.0221	14.3162	14.7961	14.7669	11.8273	11.7931	13.4842
79		1.75924	-0.13997	Q386W9	CCT-beta	Tb11.42.0003	Trypanosoma brucei brucei (strain 927/4 GUTat10.1)	529	58058		12	12	12	32.7	32.7	32.7	323.31	8234600	104	12.8475	12.7592	14.2976	14.2746	12.7682	14.6063	14.619	14.7185	14.7644	14.5014	14.6792	14.6945	14.6689	14.9491	14.7486	14.6746	14.794	14.6553	14.573	14.8548	14.8069	14.7104	14.9761	14.7078	14.6895	14.8175	13.6752	12.9358	13.1684
80		1.696	-0.60131	Q387E0;Q387E1	Calpain, putative	Tb11.47.0036	Trypanosoma brucei brucei (strain 927/4 GUTat10.1)	1409	158947		3	3	3	11.8	11.8	11.8	30.172	1149000	13	13.5752	12.9151	12.9046	12.4844	12.7179	12.1061	12.5443	13.1723	12.5159	12.3313	12.1339	13.3994	12.346	13.1099	13.1711	13.3754	12.973	13.6572	12.2115	13.2587	13.349	13.2409	12.9756	12.9321	13.7896	12.8663	12.6127	10.9716	13.1227
81		0.0143321	0.00790051	Q387G2	Peptidyl-prolyl cis-trans isomerase (PPIase) (EC 5.2.1.8)	Tb11.03.0250	Trypanosoma brucei brucei (strain 927/4 GUTat10.1)	177	18717		7	7	7	46.9	46.9	46.9	323.31	35936000	257	15.9149	17.4993	16.1916	16.2915	15.6243	16.1278	16.1309	17.0287	16.9266	15.9359	16.6987	16.7778	16.4762	16.4833	16.5959	16.9656	16.4652	16.5072	16.7964	16.1836	16.4002	16.7998	16.8117	16.281	16.5633	16.5316	16.1633	15.4326	14.0467
82		0.328749	0.283528	Q387H4	Protein phosphatase 2C, putative (EC 3.1.3.16)	Tb11.03.0390	Trypanosoma brucei brucei (strain 927/4 GUTat10.1)	408	45599		5	5	5	16.2	16.2	16.2	85.475	3297800	23	11.7611	13.04	12.4258	14.5531	13.8546	13.6573	14.1918	14.4608	14.2787	14.2701	14.2704	14.7337	14.2814	14.4088	14.3525	14.7427	13.9595	14.2634	14.6757	13.1982	14.1427	14.7461	12.2162	14.2977	14.866	14.4113	12.399	12.5958	11.37
83		0.423476	0.458443	Q387H6	Eukaryotic translation initiation factor 5A (eIF-5A)	eIF5A Tb11.03.0410	Trypanosoma brucei brucei (strain 927/4 GUTat10.1)	166	17820		2	2	2	18.1	18.1	18.1	88.389	2088800	16	12.4921	12.4896	13.0827	14.3625	13.3466	13.5429	11.9109	13.5343	13.4548	14.6684	13.8458	11.8942	12.0742	13.6041	12.0475	13.4841	11.811	12.8508	14.5433	12.3771	12.2043	13.5686	12.6674	12.0299	12.438	14.357	12.3757	12.3626	12.2816
84		0.0367703	-0.014977	Q387Q3	Inosine-5'-monophosphate dehydrogenase (EC 1.1.1.205)	Tb10.61.0150	Trypanosoma brucei brucei (strain 927/4 GUTat10.1)	447	48482	ACT_SITE 260; /note="Thioimidate intermediate"; /evidence="ECO:0000256|PIRSR:PIRSR000130-1"; ACT_SITE 358; /note="Proton acceptor"; /evidence="ECO:0000256|PIRSR:PIRSR000130-1"	11	11	11	29.3	29.3	29.3	323.31	11476000	123	13.643	13.1066	14.302	13.0852	14.4826	15.1551	15.5977	15.818	15.8958	15.5136	15.3093	15.4056	15.4574	15.5513	15.492	15.8769	15.6525	15.715	15.2995	15.1433	15.498	15.6627	15.9549	15.3968	15.765	15.3792	12.1435	14.0772	14.9813
85		0.776531	-0.292149	Q387Q5	peptidylprolyl isomerase (EC 5.2.1.8)	Tb10.61.0180	Trypanosoma brucei brucei (strain 927/4 GUTat10.1)	425	47604		7	7	7	25.6	25.6	25.6	323.31	9594000	134	15.1069	14.3994	14.9623	15.096	14.7876	14.5722	14.3504	15.3201	15.3204	14.4443	15.3297	15.1816	15.0405	15.1727	15.4353	15.4791	15.2432	15.0343	15.3567	14.9482	15.067	15.4957	15.4704	14.835	15.3809	15.3665	14.2	14.827	14.2721
86		0.149875	0.0454512	Q387T8	Uncharacterized protein	Tb10.61.0540	Trypanosoma brucei brucei (strain 927/4 GUTat10.1)	315	36412		6	6	6	33.3	33.3	33.3	219.43	9098200	54	15.298	12.6954	15.8064	14.3958	14.9716	15.9172	15.9338	15.7997	15.881	15.8742	15.9727	15.9233	15.883	16.1253	15.8045	15.7549	16.5623	15.7279	16.0173	15.3413	15.9414	15.6399	16.1395	16.2612	15.8905	15.7699	15.7405	11.6721	10.9974
87		0.0730168	0.0921431	Q388A9	Intraflagellar transport protein 80	Tb10.61.1560	Trypanosoma brucei brucei (strain 927/4 GUTat10.1)	782	86677		2	2	2	4.2	4.2	4.2	198.47	1288300	44	13.0256	13.6215	12.3422	13.3733	13.386	13.2082	13.3796	13.3332	13.2643	12.855	12.1821	12.0306	12.5939	13.2222	13.3424	13.5131	12.6888	13.5155	13.2163	11.7791	11.4162	13.772	13.8146	11.7895	13.6926	13.344	12.7953	12.8434	12.0891
88		1.96066	-0.396982	Q388B7	Kinesin-like protein	Tb10.61.1750	Trypanosoma brucei brucei (strain 927/4 GUTat10.1)	820	90801		15	15	15	25.2	25.2	25.2	223.62	14601000	125	15.0734	11.77	15.5183	13.2426	14.9775	15.3168	15.1302	15.6642	15.7879	15.2664	15.8647	15.929	15.6822	15.6083	15.8517	15.8636	15.8304	15.8128	15.7648	15.8859	15.7635	16.0102	16.0278	15.8847	15.9736	16.1924	12.3433	11.7926	12.9927
89		0.464846	0.380674	Q388C4	ADP/ATP translocase (ADP,ATP carrier protein)	Tb10.61.1810 Tb10.61.1820 Tb10.61.1830	Trypanosoma brucei brucei (strain 927/4 GUTat10.1)	307	34075		4	4	4	14.7	14.7	14.7	57.265	3804000	31	13.1383	12.4832	12.8741	12.39	13.565	14.3278	14.4785	14.6585	14.7415	14.3305	14.5478	14.594	14.7107	14.6817	14.6419	14.6708	14.8433	13.0346	14.4853	14.653	14.7999	12.2501	13.2147	14.7125	14.8131	14.5706	12.2143	11.0832	13.2299
90		0.871069	-0.312763	Q388D3	40S ribosomal protein S2, putative	Tb10.61.1960 Tb10.61.2070	Trypanosoma brucei brucei (strain 927/4 GUTat10.1)	266	28642		8	8	8	42.5	42.5	42.5	323.31	12748000	83	15.3733	12.2212	15.6681	14.7807	13.6291	15.148	15.1544	15.8081	15.714	14.7347	15.5888	15.5489	15.7485	15.7391	15.9843	16.1043	16.0107	15.8231	15.6725	15.896	15.7044	15.9887	15.9828	15.8724	15.3136	15.1282	14.7397	12.2003	12.0436
91		0.566869	-0.435221	Q388E8	Probable eukaryotic initiation factor 4A (EC 3.6.4.13) (ATP-dependent RNA helicase eIF4A)	Tb10.61.2130	Trypanosoma brucei brucei (strain 927/4 GUTat10.1)	660	71367		4	4	4	6.4	6.4	6.4	40.262	1160200	8	13.0943	12.9523	12.4508	11.6864	12.6272	13.2788	11.7853	13.5457	13.1948	11.7438	11.649	12.9302	12.6109	11.7027	12.0333	12.054	12.9085	14.0017	14.0953	12.2539	12.413	13.2306	12.9841	13.1805	13.9149	13.1971	12.0969	11.4507	12.7267
92		0.449233	0.066403	Q388I8	Pyruvate kinase (EC 2.7.1.40)	Tb10.61.2680	Trypanosoma brucei brucei (strain 927/4 GUTat10.1)	351	38453		17	17	17	65.8	65.8	65.8	323.31	89623000	456	17.4725	17.4331	17.4365	17.1459	17.5358	17.2555	17.4104	17.6534	17.6757	17.4002	17.5973	17.6032	17.6091	17.7152	17.668	17.5781	17.5303	17.5678	17.5228	17.3515	17.4347	17.4926	17.6015	17.3369	17.4256	17.488	17.3258	17.3276	17.2945
93		0.281102	0.247458	Q388M0	Uncharacterized protein	Tb10.61.3130	Trypanosoma brucei brucei (strain 927/4 GUTat10.1)	680	74675		7	7	7	12.8	12.8	12.8	98.093	2153700	28	12.6221	12.6345	12.8338	12.6748	14.0384	13.0921	13.3951	13.7841	13.9688	12.9996	13.0951	13.7558	13.8613	13.5576	14.213	13.7216	13.1897	13.7436	13.0152	12.9141	11.6602	12.6424	14.0756	13.0647	13.6917	14.3097	13.1565	11.1466	12.7591
94		0.227996	-0.236533	Q388M1	Glycogen synthase kinase 3 (GSK-3 short) (EC 2.7.11.26)	GSK3 Tb927.10.13780	Trypanosoma brucei brucei (strain 927/4 GUTat10.1)	352	40321	ACT_SITE 152; /note="Proton acceptor"; /evidence="ECO:0000250|UniProtKB:P28523, ECO:0000255|PROSITE-ProRule:PRU00159, ECO:0000255|PROSITE-ProRule:PRU10027"	3	3	3	11.4	11.4	11.4	17.727	1657300	7	13.1046	12.4163	13.0024	12.7514	12.3795	13.2897	13.4764	12.5969	13.689	12.8221	12.4199	14.0464	12.1287	13.7485	13.7778	13.6691	12.988	12.9323	14.5847	12.3801	13.3916	12.0781	14.7053	13.2222	14.2737	13.9451	11.5762	12.0987	12.1159
95		0.497385	-0.178477	Q388V7	proline--tRNA ligase (EC 6.1.1.15) (Prolyl-tRNA synthetase)	Tb10.389.0630	Trypanosoma brucei brucei (strain 927/4 GUTat10.1)	808	90961		4	4	4	7.3	7.3	7.3	71.31	2538000	40	13.1645	12.4609	12.5567	13.2149	12.9811	13.8215	13.7161	14.0757	13.9695	13.7118	13.817	14.1024	14.5368	14.6179	14.2289	14.3868	14.48	13.9121	14.7304	13.3078	14.2511	14.1752	14.3846	13.8054	14.5873	13.9517	12.5418	12.1872	13.7833
96		0.647164	-0.127613	Q388W4	Glutathione gamma-glutamylcysteinyltransferase	Tb10.389.0720	Trypanosoma brucei brucei (strain 927/4 GUTat10.1)	1013	110244		10	10	10	15.8	15.8	15.8	323.31	7283200	89	14.5617	15.6242	15.0819	14.6184	13.9181	14.8715	15.0839	15.2934	15.0751	15.2495	14.9846	15.1641	15.5076	15.3054	15.2416	15.3469	15.1277	15.2271	15.0056	15.2523	15.4212	15.1133	15.5397	15.3384	14.9865	14.9639	15.6973	11.5209	14.5331
97		0.813292	-0.168246	Q388X2	Heat shock protein, putative	Tb10.389.0880	Trypanosoma brucei brucei (strain 927/4 GUTat10.1)	811	90864		19	19	19	28.5	28.5	28.5	323.31	26182000	203	15.2083	12.6936	15.4723	15.7401	15.5574	16.4578	16.2947	16.2384	15.9335	16.2827	16.4856	16.4023	16.5644	16.6355	15.9973	16.0524	16.9251	16.2899	15.8722	16.5979	16.5946	16.2446	16.4075	16.8105	16.4669	16.1508	14.3294	11.9058	15.1715
98		0.145593	-0.0306794	Q388Z2;Q388Z3	Plasma membrane ATPase (EC 7.1.2.1)	Tb10.389.1170	Trypanosoma brucei brucei (strain 927/4 GUTat10.1)	920	100636		11	11	11	15.8	15.8	15.8	321.93	5173900	79	13.057	12.6008	12.8711	12.2274	13.6516	13.8882	14.0487	13.9524	13.8223	13.7345	13.7766	13.9094	14.052	14.2028	13.7994	14.0009	14.0867	13.8357	13.8606	13.5793	14.1335	13.9192	14.0881	13.908	13.9522	13.7665	10.9499	11.6569	11.5741
99		1.63777	-0.416745	Q389I7;Q38EW1	40S ribosomal protein S3	Tb10.26.0370	Trypanosoma brucei brucei (strain 927/4 GUTat10.1)	214	24216		6	6	6	25.2	25.2	25.2	323.31	10098000	55	13.3052	12.258	15.688	15.6718	15.8203	15.0983	15.9213	15.9742	15.9958	15.7459	16.0654	15.8913	16.1838	16.3112	15.7047	16.1702	14.0168	16.1029	15.8224	16.1448	16.5548	16.127	16.3547	16.3894	16.3074	15.7314	13.5678	11.1456	12.6995
100		0.120506	-0.0516733	Q389K1	60S ribosomal protein L6, putative	Tb10.26.0560	Trypanosoma brucei brucei (strain 927/4 GUTat10.1)	192	21185		10	10	10	59.4	59.4	59.4	323.31	22955000	135	15.1842	13.5084	15.2683	15.5765	12.827	16.3991	16.4584	16.1214	16.0513	16.4357	16.0508	16.3606	16.8738	16.7016	16.0733	16.0984	16.6313	16.2312	16.0084	16.7987	16.7516	16.0988	15.8859	16.6085	16.181	15.9144	12.6055	11.9817	13.865
101		0.600282	0.721269	Q389K9	Paraflagellar rod component	Tb10.26.0680	Trypanosoma brucei brucei (strain 927/4 GUTat10.1)	126	14328		2	2	2	20.6	20.6	20.6	44.086	3079500	25	13.4123	13.3376	13.2406	12.185	13.6103	14.6517	14.6725	14.6993	14.7389	14.487	14.7222	12.9038	13.1551	14.9235	14.728	14.7396	14.944	14.7331	14.7091	15.026	11.779	12.6309	14.736	12.1408	14.7698	14.744	12.6462	11.338	11.7032
102		1.17876	-0.136503	Q389P1	Heat shock protein 83	Tb10.26.1080	Trypanosoma brucei brucei (strain 927/4 GUTat10.1)	704	80763		32	32	32	46	46	46	323.31	112500000	607	16.7457	12.988	16.7988	16.3894	16.6108	17.4635	17.5821	17.6819	17.7462	17.6216	17.8233	17.9349	17.9021	17.8294	17.642	17.7793	17.6273	17.9374	17.9279	17.9531	17.7541	17.7689	17.8471	17.7188	17.8728	17.8941	13.657	13.497	13.5846
103		0.0434811	0.0101352	Q389P5	Argonaute-like protein	Tb10.406.0020	Trypanosoma brucei brucei (strain 927/4 GUTat10.1)	903	99086		7	7	7	10.7	10.7	10.7	59.439	3135200	39	13.2715	12.9927	13.3594	12.3853	13.3178	14.3308	14.1055	14.1126	13.9646	13.962	14.2333	14.2245	14.3446	14.5412	14.0172	14.0289	14.6028	14.2657	14.2376	14.1251	14.3025	13.9603	13.934	14.3894	14.0406	14.1106	11.5533	10.0802	12.8099
104		0.178766	0.129377	Q389R7	very-long-chain (3R)-3-hydroxyacyl-CoA dehydratase (EC 4.2.1.134)	Tb10.406.0290	Trypanosoma brucei brucei (strain 927/4 GUTat10.1)	266	29674		2	2	2	9.8	9.8	9.8	323.31	2557400	53	12.0335	13.0926	13.3214	12.5973	14.2444	14.3501	14.1311	14.1481	14.2677	14.36	14.4516	14.5171	14.5818	14.4421	14.1131	14.1673	14.8382	14.2701	14.3032	14.3975	14.4841	14.4818	14.299	14.5392	12.5005	14.6179	13.2536	12.1337	13.2361
105		1.44259	-0.659894	Q389T1;Q389S5;Q389S0	Histone H2B	Tb10.406.0330 Tb10.406.0350 Tb10.406.0360 Tb10.406.0370 Tb10.406.0380 Tb10.406.0400 Tb10.406.0410 Tb10.406.0420 Tb10.406.0430 Tb10.406.0440 Tb10.406.0450 Tb10.406.0460	Trypanosoma brucei brucei (strain 927/4 GUTat10.1)	112	12570		10	10	10	67.9	67.9	67.9	323.31	260290000	266	20.656	23.0459	21.1743	22.2134	21.4774	18.9411	19.5877	20.3596	20.3904	20.1696	21.0194	20.4409	20.6428	20.4097	20.634	20.5438	21.0653	20.4029	20.3901	20.955	20.8855	20.8651	20.1842	20.8829	20.6178	21.1375	23.2431	23.0631	23.0481
106		0.727996	-0.518434	Q389T8	Trypanothione reductase (EC 1.8.1.12) (N(1),N(8)-bis(glutathionyl)spermidine reductase)	Tb10.406.0520	Trypanosoma brucei brucei (strain 927/4 GUTat10.1)	492	53157	ACT_SITE 461; /note="Proton acceptor"; /evidence="ECO:0000256|PIRSR:PIRSR000350-2"	4	4	4	12.2	12.2	12.2	85.098	1272800	10	14.0171	12.889	12.8124	12.8885	13.2571	13.8207	13.2626	11.4504	12.2855	12.8926	11.9896	12.7397	13.2004	12.9351	13.3483	12.7146	13.3475	13.1323	12.9323	13.7023	13.6081	13.5627	12.461	13.4284	12.3241	12.9835	12.8936	13.0033	12.572
107		0.195949	0.0744384	Q38A18	Paraflagellar rod component	Tb10.6k15.0810	Trypanosoma brucei brucei (strain 927/4 GUTat10.1)	1082	118666		23	23	23	30.6	30.6	30.6	323.31	28983000	242	15.5225	15.6271	15.7685	15.9464	15.5459	17.5602	17.338	18.0906	17.8125	17.6743	17.9555	18.1391	17.9366	17.7973	18.1975	17.5669	17.7057	17.944	18.1949	17.3412	17.4538	18.005	17.806	17.535	17.8221	18.0861	16.3626	14.9287	15.9039
108		0.00872935	0.0112137	Q38A32	Phosphoribosylpyrophosphate synthetase, putative (EC 2.7.6.1)	Tb10.6k15.0970	Trypanosoma brucei brucei (strain 927/4 GUTat10.1)	377	40478		3	3	3	11.4	11.4	11.4	19.582	1750300	11	12.8728	11.8541	11.9755	12.9622	13.1163	13.7979	13.3677	13.9673	14.0179	14.3765	12.6274	11.7129	14.1162	12.727	14.1335	13.8252	13.8261	12.56	12.6356	12.3404	13.6664	14.1091	12.5097	13.8597	13.8197	13.4839	12.9224	11.7199	12.3527
109		0.290369	0.350555	Q38A55	isoleucine--tRNA ligase (EC 6.1.1.5) (Isoleucyl-tRNA synthetase)	Tb10.6k15.1220	Trypanosoma brucei brucei (strain 927/4 GUTat10.1)	1143	130604		4	4	4	5.1	5.1	5.1	109.69	1181000	6	12.2296	13.2202	12.4246	12.358	12.5334	13.7498	14.2813	11.2591	12.3855	13.8791	13.3539	11.9057	13.8222	13.8669	13.2269	11.6132	13.6595	12.0573	12.0364	12.0536	13.888	11.5416	12.7464	13.271	12.5277	12.3323	11.7068	12.1178	12.8721
110		0.402372	-0.244042	Q38AC0;Q38AB9;Q38AB8	Hexose transporter	Tb10.6k15.2040	Trypanosoma brucei brucei (strain 927/4 GUTat10.1)	527	56460		4	4	4	8.3	8.3	8.3	138	9354700	82	12.8928	12.9501	15.5655	15.7912	12.8323	16.4852	16.555	15.5035	15.4496	16.5699	15.5533	15.3153	16.4494	16.5404	15.5641	15.5131	16.6121	15.4376	15.4906	16.6165	16.6693	15.8421	15.8434	16.6161	15.8656	15.6872	12.5631	12.7365	12.9282
111		0.0997756	-0.0819336	Q38AD5	Eukaryotic translation initiation factor 3 subunit 8, putative	Tb10.6k15.2220 Tb10.6k15.2250	Trypanosoma brucei brucei (strain 927/4 GUTat10.1)	740	84340		4	4	4	7.4	7.4	7.4	23.504	1823200	6	12.8175	13.5486	12.7703	12.4209	12.9822	13.7229	13.5841	12.7068	13.5481	12.3992	13.3293	12.1552	12.8342	13.6972	12.6564	13.7008	12.4677	12.5164	13.4932	12.9111	12.7514	12.6401	12.7066	13.4587	13.8956	13.6558	13.2449	11.9846	11.3625
112		1.02971	0.214188	Q38AE1	Protein disulfide isomerase (EC 5.3.4.1)	Tb10.6k15.2290	Trypanosoma brucei brucei (strain 927/4 GUTat10.1)	497	55580		15	15	15	31.6	31.6	31.6	285.65	40661000	203	15.337	17.219	15.5027	15.7765	15.0924	16.1507	16.4887	16.55	16.6991	16.4079	16.7293	16.7785	16.5225	16.5067	16.2207	16.3125	16.3194	16.3727	16.3564	16.298	16.2013	16.5498	16.1524	16.064	16.6782	16.3611	16.7317	15.8243	16.8488
113		0.434453	-0.121781	Q38AE5	CCT-theta	Tb10.6k15.2330	Trypanosoma brucei brucei (strain 927/4 GUTat10.1)	537	58081		9	9	9	22.3	22.3	22.3	323.31	6838200	60	11.6332	12.5307	13.6946	14.2548	12.9122	14.5518	14.4458	14.9638	14.8558	14.2375	14.8338	14.6393	14.6516	14.7184	14.8674	14.2302	14.7101	14.7789	14.7563	14.3946	14.5728	14.8936	15.001	14.6536	14.94	14.9247	13.466	10.6417	12.3078
114		0.485214	0.459613	Q38AG0	AP complex subunit beta	Tb10.6k15.2500	Trypanosoma brucei brucei (strain 927/4 GUTat10.1)	695	76280		2	2	2	5.6	5.6	5.6	102.39	1539100	9	13.4599	12.8584	12.2107	12.1172	13.1247	11.8569	14.2234	13.2828	12.0624	14.1291	13.3133	13.1691	11.9664	14.2358	12.3549	13.1461	14.2413	12.617	12.371	12.273	12.1868	12.7747	12.8783	14.2219	11.8712	12.6139	11.4182	12.2057	12.0925
115		0.967464	-0.344356	Q38AH1	2,3-bisphosphoglycerate-independent phosphoglycerate mutase (PGMi) (TbiPGAM) (iPGAM) (EC 5.4.2.12) (Phosphoglycerate mutase)	PGAM Tb10.6k15.2620	Trypanosoma brucei brucei (strain 927/4 GUTat10.1)	551	60604	ACT_SITE 74; /note="Phosphoserine intermediate"; /evidence="ECO:0000255|PIRSR:PIRSR001492-1, ECO:0000269|PubMed:11682175"	7	7	7	18	18	18	200.4	5214300	57	12.4545	13.0095	12.4997	11.8305	12.9189	13.7001	14.4171	14.6897	14.7989	14.3873	13.9932	14.3503	14.5078	14.9382	14.8934	14.9412	14.3044	14.5072	14.3129	15.0362	14.2232	14.8614	15.0953	14.2317	14.5183	14.781	12.9867	11.8318	11.8831
116		0.608907	-0.702299	Q38AM9	40S ribosomal protein S24	Tb10.6k15.3340 Tb10.6k15.3350	Trypanosoma brucei brucei (strain 927/4 GUTat10.1)	137	15684		2	2	2	20.4	20.4	20.4	323.31	13366000	53	17.0327	12.5588	17.1785	17.4492	17.1395	16.5265	16.3469	16.4374	12.4389	16.3423	16.5474	16.5016	16.8357	16.8722	16.564	16.6833	17.0037	16.4635	16.5573	16.3608	16.7425	16.5175	16.5554	16.6273	16.7006	16.553	12.532	13.362	11.7225
117		0.147814	0.123868	Q38AP0	Nucleoside-diphosphate kinase	Tb10.6k15.3460	Trypanosoma brucei brucei (strain 927/4 GUTat10.1)	2521	284704		3	3	3	1.6	1.6	1.6	19.499	1120400	7	12.2719	12.7858	13.2522	12.0964	12.9671	12.2306	12.8734	11.8525	14.1795	12.3456	12.5486	12.0871	12.9854	12.4151	12.0354	12.6465	12.5576	12.481	12.5009	12.5594	13.0278	12.4772	12.5914	11.7914	12.1832	12.6198	12.0844	12.1283	12.1726
118		0.0320645	-0.0520105	Q38AQ4	Alternative oxidase (EC 1.-.-.-)	Tb10.6k15.3640	Trypanosoma brucei brucei (strain 927/4 GUTat10.1)	329	37590		3	3	3	10.9	10.9	10.9	136.8	5067300	56	14.5001	13.1889	12.6035	14.7858	14.9628	12.1108	15.2649	15.1875	15.1114	15.1798	15.2406	15.2401	15.6843	15.6829	15.1803	15.1454	15.4387	14.7305	14.8837	15.7574	15.9117	14.9421	15.1435	13.1356	14.222	14.5868	12.8781	10.6938	11.9512
119		0.795001	-0.165613	Q38AR9	Glyceraldehyde-3-phosphate dehydrogenase (EC 1.2.1.12)	Tb10.6k15.3850	Trypanosoma brucei brucei (strain 927/4 GUTat10.1)	331	35611	ACT_SITE 150; /note="Nucleophile"; /evidence="ECO:0000256|PIRSR:PIRSR000149-1"	4	4	4	15.4	15.4	15.4	42.018	4270700	30	13.8702	11.6869	13.6149	13.5977	12.2812	14.2447	14.4027	14.2235	14.1003	14.5233	14.5305	14.5923	14.8263	14.7602	14.1157	14.0993	14.5857	14.293	14.2186	14.7867	14.8402	14.2454	14.475	14.656	14.3529	14.4202	12.5854	12.3172	12.7307
120		0.717152	-0.353398	Q38AV5	Chaperonin Hsp60, mitochondrial	Tb10.70.0280 Tb10.70.0430	Trypanosoma brucei brucei (strain 927/4 GUTat10.1)	562	59503		12	12	12	31.1	31.1	31.1	317.33	10729000	99	14.2599	12.6947	14.1954	14.4288	15.104	14.3002	14.1935	15.3523	15.4219	14.5896	15.3433	15.5752	15.0415	14.7426	15.3742	15.3257	14.9635	15.3258	15.5955	15.0725	14.7802	15.5914	15.7531	15.1548	15.3623	15.5355	11.6284	11.559	12.9735
121		0.144164	-0.165931	Q38AW9	60S ribosomal protein L37a, putative (60S ribosomal proteins L37, putative)	Tb10.100.0110 Tb10.70.0465	Trypanosoma brucei brucei (strain 927/4 GUTat10.1)	93	10458		3	3	3	37.6	37.6	37.6	32.925	2260300	37	11.9587	13.0581	12.6704	12.6397	12.8453	12.0695	13.0146	13.9647	13.7024	13.4379	14.0475	14.6682	13.9267	13.318	13.8147	14.2104	12.4135	14.8738	14.5118	14.7864	14.009	13.7122	12.3306	13.8277	12.9651	14.4351	13.4778	11.5585	12.2137
122		0.212207	-0.445546	Q38AZ9	Universal minicircle sequence binding protein (UMSBP), putative	Tb10.70.0800	Trypanosoma brucei brucei (strain 927/4 GUTat10.1)	140	14566		4	3	3	37.9	28.6	28.6	70.683	5910000	48	12.8941	12.5375	12.6131	16.3527	13.5892	12.1819	13.8287	16.4898	16.5955	13.7613	16.5224	16.6922	13.9612	14.1282	16.5707	16.5264	14.2462	16.7415	16.8533	14.3271	14.1891	16.6513	16.7816	14.0784	16.6708	16.4924	11.9344	10.2302	12.4194
123		0.0628964	-0.0947627	Q38B00	Universal minicircle sequence binding protein (UMSBP), putative	Tb10.70.0820	Trypanosoma brucei brucei (strain 927/4 GUTat10.1)	213	21836		4	4	3	39.9	39.9	33.8	319.58	3462500	57	15.4923	12.3066	14.7909	14.9344	14.3935	13.1423	13.3764	14.7481	14.7198	12.9619	14.0261	14.216	13.1997	13.0127	14.9009	14.9348	12.9569	14.4988	14.6123	13.444	13.2543	14.9961	14.9624	11.6823	14.7478	14.7671	12.025	12.9145	13.0429
124		0.449681	0.14223	Q38B01	Clathrin heavy chain	Tb10.70.0830	Trypanosoma brucei brucei (strain 927/4 GUTat10.1)	1703	190626		44	44	44	37.4	37.4	37.4	323.31	43154000	439	13.6102	13.5736	12.0971	12.0241	12.7693	16.0653	15.7828	16.325	16.0392	15.5896	16.3814	16.1336	15.9461	15.7615	16.4933	16.1568	15.9379	15.9213	16.1189	15.4714	15.8526	16.0849	16.2999	15.6724	15.9892	15.951	13.1596	11.7538	13.9803
125		0.312127	-0.237018	Q38B23	Cilia- and flagella-associated protein 36 (Coiled-coil domain-containing protein 104)	Tb10.70.1130	Trypanosoma brucei brucei (strain 927/4 GUTat10.1)	433	48258		2	2	2	4.6	4.6	4.6	11.074	974270	5	13.1895	13.1876	13.5118	13.1117	12.922	12.8659	11.9594	12.8121	13.5826	12.845	12.451	12.166	12.6827	12.0939	12.9215	13.3014	12.575	12.1582	12.3271	12.7878	13.6333	13.4675	13.4941	11.9498	12.0429	12.9657	12.6588	11.5754	13.1951
126		0.0389686	0.0150254	Q38B27	Valosin-containing protein homolog	Tb10.70.1190	Trypanosoma brucei brucei (strain 927/4 GUTat10.1)	780	85826		10	10	10	18.3	18.3	18.3	323.31	13147000	125	13.2564	15.0429	14.0601	14.1111	12.9931	15.7375	15.5824	15.4777	15.4874	15.0015	15.024	14.9897	15.4175	15.7025	15.3646	15.4683	15.5625	15.2453	15.4052	14.9311	15.3599	15.2639	15.3936	15.4183	15.3969	15.4314	13.8322	11.9745	12.7829
127		0.879121	-0.381996	Q38B37	N-acetyltransferase subunit Nat1, putative	Tb10.70.1320	Trypanosoma brucei brucei (strain 927/4 GUTat10.1)	711	82190		2	2	2	4.8	4.8	4.8	24.307	579800	7	12.4761	11.6986	12.7626	12.4955	12.979	11.7021	11.7318	12.7922	13.0259	12.3817	12.7185	12.7858	12.4495	12.9479	12.4262	12.5944	12.3713	12.9375	12.8829	12.456	12.7134	12.3738	13.065	12.9386	13.2375	13.0276	12.118	12.015	12.1814
128		0.608892	-0.101994	Q38B42	Fructose-bisphosphate aldolase (EC 4.1.2.13)	Tb10.70.1370	Trypanosoma brucei brucei (strain 927/4 GUTat10.1)	372	41071		27	27	27	71.8	71.8	71.8	323.31	352930000	809	18.8899	20.5147	18.7528	19.2344	18.8442	18.8258	18.7877	19.1334	19.1419	18.6677	19.1464	19.1134	19.1756	18.8609	19.0529	19.0156	18.9972	19.0155	19.0768	19.1614	19.1146	19.0567	19.1064	18.9614	19.1573	18.9724	20.027	20.3666	20.1146
129		0.452994	-0.429927	Q38B58;Q38B56	60S ribosomal protein L24, putative	Tb10.70.1560	Trypanosoma brucei brucei (strain 927/4 GUTat10.1)	125	14625		3	3	3	38.4	38.4	38.4	235.63	6235900	65	14.8099	14.6227	14.6174	15.0141	12.9807	15.2337	14.3471	15.7299	15.5367	12.6119	15.7218	15.2482	14.8727	14.6876	15.4615	14.6284	12.3489	15.9753	15.8597	15.5757	14.7161	15.0435	15.2914	15.6775	15.5813	15.5534	15.32	15.4371	15.4152
130		0.288336	-0.0633135	Q38B66;Q38B67	40S ribosomal protein S10, putative	Tb10.70.1670	Trypanosoma brucei brucei (strain 927/4 GUTat10.1)	172	19286		4	4	4	21.5	21.5	21.5	47.927	5083200	27	15.8563	12.2978	14.7506	11.8933	15.1488	15.3102	15.3148	15.1657	15.58	15.3594	15.4382	15.5528	14.7828	16.3044	15.5398	15.536	12.0755	14.7618	15.0296	15.6277	15.7403	15.3141	15.244	15.214	15.5644	15.4596	12.1964	11.2836	12.6897
131		0.130655	-0.210047	Q38B69	40S ribosomal protein S18, putative	Tb10.70.1730 Tb10.70.1740	Trypanosoma brucei brucei (strain 927/4 GUTat10.1)	153	17510		4	4	4	28.1	28.1	28.1	165.72	7671700	45	14.9008	12.7531	15.1501	15.5687	13.4256	14.0929	15.2213	15.5084	15.2984	14.4934	15.5125	15.5909	15.8604	15.6278	15.6191	15.4744	15.7029	15.4559	15.6584	16.1316	16.225	15.625	11.8986	16.0937	15.4755	15.7387	13.2373	11.3821	12.1711
132		1.08874	-1.19647	Q38B98;Q57WI3	Ubiquitin/ribosomal protein S27a, putative	Tb10.70.2170	Trypanosoma brucei brucei (strain 927/4 GUTat10.1)	151	16706		3	3	3	21.9	21.9	21.9	40.675	5447100	35	12.0766	11.9937	13.2134	15.5221	15.6373	15.6038	15.5996	15.7866	12.0281	15.7055	12.6844	15.7425	15.5278	15.8927	15.9328	16.0208	16.0884	11.8306	15.8945	16.2368	15.8614	16.1232	16.2889	15.6577	15.4951	15.8627	12.4295	12.4014	12.1762
133		0.147454	0.17322	Q38BD7	Eukaryotic translation initiation factor 3 subunit L (eIF3l)	Tb10.70.2570	Trypanosoma brucei brucei (strain 927/4 GUTat10.1)	488	55650		2	2	2	7.2	7.2	7.2	204.82	1301600	20	13.4442	12.6798	12.5249	13.5266	13.0389	13.9971	14.1388	12.8117	12.2683	11.5895	12.5078	12.503	12.2203	14.425	12.5128	13.2553	12.204	11.9268	13.0076	12.5894	12.1614	11.5513	13.0847	12.301	12.9016	14.0142	12.2596	11.3789	12.6345
134		0.191047	0.0464627	Q38BE4	Elongation factor 2	Tb10.70.2650 Tb10.70.2660	Trypanosoma brucei brucei (strain 927/4 GUTat10.1)	846	94334		36	36	36	52.2	52.2	52.2	323.31	126020000	611	16.1108	15.7361	16.3771	16.1747	16.1803	17.1163	17.2511	17.609	17.511	17.2603	17.6709	17.5952	17.2777	17.3754	17.439	17.4951	17.1488	17.7773	17.6284	17.2687	17.2751	17.4335	17.4956	17.1758	17.5328	17.5071	14.3436	13.6701	14.967
135		0.012112	-0.0207124	Q38BI2	FCP1 homology domain-containing protein	Tb10.70.3070	Trypanosoma brucei brucei (strain 927/4 GUTat10.1)	247	28189		4	4	4	19	19	19	45.081	2229600	22	12.6312	13.5316	12.5066	13.3601	12.4034	13.8224	13.8375	11.5504	11.9109	13.9866	14.6126	14.1339	12.3054	14.4564	13.0289	13.2564	14.6276	11.9802	14.5344	12.819	14.1826	11.8593	12.6655	14.3064	13.5515	14.615	12.5222	12.8227	13.0837
136		0.0406978	0.0316624	Q38BI9;Q38BI8	60S ribosomal protein L30	Tb10.70.3170	Trypanosoma brucei brucei (strain 927/4 GUTat10.1)	105	11512		5	5	5	59	59	59	142.62	5626200	54	13.5687	12.956	14.4861	13.4509	13.6927	14.7841	14.5552	14.0886	15.0004	14.453	15.0504	14.6678	14.8477	15.0838	14.722	14.782	14.6261	15.0323	14.968	14.7614	15.004	15.1109	13.4525	15.0161	15.0572	13.9759	12.1088	10.9178	12.2257
137		0.323357	-0.0886628	Q38BK1	Probable eukaryotic initiation factor 4A (ATP-dependent RNA helicase eIF4A)	Tb10.70.3290	Trypanosoma brucei brucei (strain 927/4 GUTat10.1)	406	46468		10	10	10	31	31	31	192.13	10297000	115	14.2619	12.4502	14.8113	14.9331	15.0936	14.6408	14.6748	15.1153	14.9627	14.6014	15.1702	14.9882	14.943	14.9021	14.9568	14.8218	14.9266	14.8933	14.7229	14.8283	15.0929	14.8242	15.1901	15.2666	14.861	14.7109	12.411	13.3421	14.4893
138		3.68077	-0.230401	Q38BK7;Q38BK6	Small ribosomal subunit protein eS1	Tb10.70.3370	Trypanosoma brucei brucei (strain 927/4 GUTat10.1)	256	29408		10	10	10	41	41	41	313.82	18221000	135	15.3777	12.6771	16.3471	16.0885	15.5587	16.1092	16.2299	16.3373	16.3077	16.254	16.3284	16.3579	16.4095	16.6168	16.3528	16.346	16.477	16.4253	16.3643	16.4554	16.5298	16.4532	16.5921	16.6213	16.411	16.4745	11.6778	11.2912	12.8402
139		0.100135	0.168745	Q38BN3	Aspartate aminotransferase (EC 2.6.1.1)	Tb10.70.3710	Trypanosoma brucei brucei (strain 927/4 GUTat10.1)	403	44788		3	3	3	9.9	9.9	9.9	20.869	1918600	24	12.9954	13.2429	13.7833	13.4638	13.0935	11.7486	13.7632	11.9907	14.3007	12.1176	14.2527	14.3963	14.3401	13.3265	14.1394	14.2176	13.1855	13.9566	13.8072	12.6612	11.7318	11.7418	14.3808	12.5857	14.1988	14.0884	12.4117	12.1458	12.665
140		0.916251	-0.696713	Q38BR9;Q38FV6	60S ribosomal proteins L38, putative	Tb10.70.4155	Trypanosoma brucei brucei (strain 927/4 GUTat10.1)	82	9567		3	3	3	30.5	30.5	30.5	17.708	1633600	14	12.7223	13.7723	12.5884	12.9447	13.2723	13.7428	13.8103	11.88	12.4168	12.4676	12.5599	12.192	12.3768	11.9253	12.8395	12.5774	12.971	13.1814	13.208	13.9903	12.5962	13.0878	12.1856	14.3624	13.7775	13.9466	12.4771	11.4479	11.4266
141		0.505335	-0.358233	Q38BS1	Fatty acyl CoA synthetase, putative (EC 6.2.1.3)	Tb10.70.4200	Trypanosoma brucei brucei (strain 927/4 GUTat10.1)	703	78984		6	6	6	9.5	9.5	9.5	96.46	3952300	26	14.0824	13.074	12.1538	12.6346	13.0532	12.9412	13.2607	13.8539	14.2232	13.4218	14.7716	15.1208	14.1779	14.1154	13.6136	14.0411	14.2497	14.7208	14.7605	14.478	14.1705	13.8514	13.7435	14.603	14.8265	14.4279	12.2962	10.9097	12.3193
142		0.0855924	-0.0480242	Q38BS5	Multifunctional fusion protein [Includes: Delta-1-pyrroline-5-carboxylate dehydrogenase (P5C dehydrogenase) (L-glutamate gamma-semialdehyde dehydrogenase); L-glutamate gamma-semialdehyde dehydrogenase (EC 1.2.1.88)]	Tb10.70.4280	Trypanosoma brucei brucei (strain 927/4 GUTat10.1)	561	62037	ACT_SITE 302; /evidence="ECO:0000256|PROSITE-ProRule:PRU10007"	6	6	6	15.7	15.7	15.7	113.8	4027400	41	12.6884	12.4264	12.9895	14.0621	12.816	14.277	13.8991	14.9055	13.8277	14.3485	14.1535	14.4353	14.8923	14.0859	14.2226	13.5393	14.314	13.9106	14.1155	14.9189	13.8718	13.8664	14.5101	14.5371	13.9489	14.5296	14.7357	14.8517	15.0874
143	+	2.70931	-0.532075	Q38BV4	Splicing factor PTSR1 interacting protein	Tb10.70.4700	Trypanosoma brucei brucei (strain 927/4 GUTat10.1)	378	43653		2	2	2	3.4	3.4	3.4	68.019	4015800	57	14.6885	12.6635	13.359	15.0326	12.6901	14.3202	14.1611	14.562	14.6581	14.386	14.9029	14.8781	14.7457	14.8748	15.0601	14.9762	14.8974	15.2883	15.203	14.9194	14.8039	15.1587	15.2597	14.8509	15.2987	15.3018	12.4253	12.5854	11.9014
144		0.11361	-0.0213857	Q38BV6	phosphopyruvate hydratase (EC 4.2.1.11)	Tb10.70.4740	Trypanosoma brucei brucei (strain 927/4 GUTat10.1)	429	46592	ACT_SITE 208; /note="Proton donor"; /evidence="ECO:0000256|PIRSR:PIRSR001400-1"; ACT_SITE 343; /note="Proton acceptor"; /evidence="ECO:0000256|PIRSR:PIRSR001400-1"	25	25	25	66.9	66.9	66.9	323.31	154050000	527	17.9687	16.5579	17.5529	17.5678	18.0419	18.6898	18.6871	18.7743	18.7628	18.5029	18.7991	18.6961	18.7171	18.7439	18.8636	18.8191	19.1036	19.2689	18.8663	18.6095	18.6119	18.8398	18.7503	19.0218	18.5724	18.6561	16.2305	15.9606	16.7103
145		0.160459	0.30447	Q38C01	Metacaspase MCA4	Tb10.70.5250	Trypanosoma brucei brucei (strain 927/4 GUTat10.1)	353	38969		2	2	2	7.1	7.1	7.1	64.474	4112500	40	12.7917	13.3778	13.4938	12.3324	13.5508	15.1729	13.9278	15.5552	15.4352	11.8971	14.3955	14.9313	12.7228	12.8422	15.4397	15.5357	13.2802	15.6164	15.2423	13.7699	12.0575	15.6067	12.4442	14.1108	15.6818	15.5127	14.7068	15.5926	16.0718
146		0.0205633	-0.0503063	Q38C25	Cilia- and flagella-associated protein 20	Tb10.70.5560	Trypanosoma brucei brucei (strain 927/4 GUTat10.1)	294	34553		4	4	4	14.6	14.6	14.6	25.634	3169600	7	12.6543	12.4104	12.5159	12.7447	12.6697	13.0211	13.7808	12.2801	13.923	12.5895	15.3489	15.3463	12.9437	15.0335	12.9068	12.2529	12.4866	15.6583	15.6836	12.4716	12.0818	15.5677	12.6088	12.0848	15.8862	15.941	12.0107	11.6551	11.8912
147		0.285357	-0.409783	Q38C41	Phosphotransferase (EC 2.7.1.-)	Tb10.70.5800	Trypanosoma brucei brucei (strain 927/4 GUTat10.1)	471	51149		23	2	2	54.8	4.2	4.2	323.31	10169000	70	12.5036	18.9127	12.8745	17.72	12.4191	15.7394	15.7186	16.049	16.0143	14.7607	13.0748	14.658	15.2957	15.8804	16.2624	16.2673	15.5216	15.8786	15.9461	13.3927	14.6897	16.4964	16.4374	14.9918	16.2991	16.5761	17.4946	17.3296	17.4295
148		0.570479	-0.0724871	Q38C42	Phosphotransferase (EC 2.7.1.-)	Tb10.70.5820	Trypanosoma brucei brucei (strain 927/4 GUTat10.1)	471	51295		24	24	3	62.2	62.2	11.7	323.31	120070000	563	16.7	19.4909	16.7711	18.0684	15.6501	17.2701	17.2117	17.2839	17.3249	17.2996	17.4185	17.5469	17.6367	17.5796	17.2914	17.2418	17.6045	17.2948	17.3097	17.5365	17.3824	17.1807	17.5213	17.4832	17.3812	17.3778	18.9568	18.8686	19.0028
149		2.25972	-0.401213	Q38CY6;Q38C82	Ribosomal protein L36, putative	Tb09.244.2725	Trypanosoma brucei brucei (strain 927/4 GUTat10.1)	109	12457		4	4	4	34.9	34.9	34.9	201.69	33644000	85	17.6002	12.9495	17.8098	17.4618	17.4893	17.2563	17.3883	17.932	18.0509	17.4178	17.5801	17.6841	18.1781	18.0567	18.158	18.0342	17.7804	17.7267	17.908	18.1808	18.1536	18.0021	17.991	17.9776	17.9566	17.8562	12.901	12.8704	11.4064
150		1.23968	-0.645778	Q38C90	NOT1	Tb10.70.6450	Trypanosoma brucei brucei (strain 927/4 GUTat10.1)	2326	259128		2	2	2	1.3	1.3	1.3	69.955	657160	9	13.8161	13.2217	13.002	12.1951	12.3354	11.5302	11.842	12.5293	12.5454	11.4949	12.8199	11.9447	13.5238	12.9267	11.3455	13.2733	13.7864	11.998	12.9245	12.6743	12.4364	13.0974	13.7922	13.0196	12.2921	11.9147	12.4956	11.1054	13.3219
151		0.112368	0.0538161	Q38C91	methionine--tRNA ligase (EC 6.1.1.10)	Tb10.70.6470	Trypanosoma brucei brucei (strain 927/4 GUTat10.1)	773	86911		7	7	7	11.6	11.6	11.6	66.957	2783800	34	11.9569	13.3825	13.0007	12.059	13.5567	13.7419	13.9112	14.0884	14.1265	13.8513	13.6679	13.1393	13.9029	14.4013	14.1477	14.0146	13.9805	12.9896	13.7151	13.2775	13.8225	13.8624	14.3731	13.5522	13.512	13.7501	13.7273	11.8646	11.9758
152		0.766775	0.4699	Q38C92	Post-transcriptional regulator MKT1L (Inactive endonuclease MKT1L)	MKT1L Tb10.70.6480	Trypanosoma brucei brucei (strain 927/4 GUTat10.1)	1220	134815		3	3	3	4.5	4.5	4.5	19.642	1127200	15	12.6068	12.3662	12.6455	13.0534	12.8629	12.9174	14.0257	13.9464	13.9979	12.6127	12.8826	13.6392	14.1144	14.3908	13.9126	13.8695	14.1801	12.2722	13.3278	13.251	13.7578	11.9902	12.9252	13.2498	12.3639	13.1947	12.1383	11.6619	12.3849
153		0.129483	-0.12369	Q38CA1	Hypoxanthine-guanine phosphoribosyltransferase, putative	Tb10.70.6660	Trypanosoma brucei brucei (strain 927/4 GUTat10.1)	234	26360		4	4	4	25.6	25.6	25.6	88.992	2009200	21	12.3884	12.3488	14.3178	12.9863	12.8454	13.4808	13.4332	13.7657	13.6766	13.3602	12.3864	12.3254	13.4086	13.8899	13.8566	13.8114	13.6717	13.1908	12.5533	13.7512	13.356	13.873	14.1053	13.7005	12.3251	12.1829	13.5295	12.3319	12.0466
154		0.736506	-0.383405	Q587D5;Q38CD0	60S ribosomal protein L9, putative	Tb06.26G9.310 Tb927.6.4690	Trypanosoma brucei brucei (strain 927/4 GUTat10.1)	187	21661		6	6	6	46.5	46.5	46.5	323.31	23878000	145	15.7315	17.4375	15.7002	16.0545	15.4912	16.3229	16.5424	16.299	16.3462	16.7272	16.5196	16.1366	17.301	17.0957	16.5725	16.5508	17.3099	16.1524	15.9194	17.6218	17.4237	16.4175	16.4628	17.5017	16.046	16.1043	17.3338	17.4016	17.1908
155	+	2.48268	-0.610118	Q38CD1	40S ribosomal protein S23, putative	Tb10.70.7020 Tb10.70.7030	Trypanosoma brucei brucei (strain 927/4 GUTat10.1)	143	15929		4	4	4	40.6	40.6	40.6	116.77	7648600	41	12.4218	12.7854	15.0366	15.1267	12.648	14.3039	14.8869	14.9821	15.4556	15.1627	15.2145	14.4849	15.4969	15.6624	15.5922	15.5727	12.8451	15.2226	15.3062	15.6747	15.531	15.5974	15.4672	15.3114	15.7896	15.3901	11.3873	13.5599	13.0854
156		0.154552	-0.0264657	Q38CD4	T-complex protein 1 subunit delta	Tb10.70.7050	Trypanosoma brucei brucei (strain 927/4 GUTat10.1)	536	58362		13	13	13	32.6	32.6	32.6	313.45	8401600	88	13.8651	13.1278	13.6844	14.6963	12.5057	14.7047	14.8307	14.885	14.78	14.7325	14.978	14.9631	14.6221	14.7792	14.6296	14.8152	14.8554	14.53	14.642	14.8322	14.575	14.9281	15.0188	14.8681	14.9443	14.8929	12.5313	13.5144	11.731
157		0.864006	0.741506	Q38CI4	40S ribosomal proteins S11, putative	Tb10.70.7695	Trypanosoma brucei brucei (strain 927/4 GUTat10.1)	174	20087		8	1	1	33.9	6.9	6.9	323.31	2938700	26	13.8001	13.055	13.8209	12.5942	13.5322	14.4074	14.6143	14.8016	14.7416	14.4877	14.673	14.585	14.6472	14.8829	15.0077	14.932	14.8339	14.766	14.7657	12.2913	14.8301	15.0406	12.9528	14.9958	12.5542	14.4552	13.4219	13.4152	11.1626
158		0.258154	0.081322	Q38CI6	RNA helicase (EC 3.6.4.13)	Tb10.70.7730	Trypanosoma brucei brucei (strain 927/4 GUTat10.1)	436	49226		3	3	3	9.6	9.6	9.6	35.324	2831800	22	12.8069	12.6511	13.457	11.8842	12.67	14.4372	14.356	13.7792	14.0369	14.6129	14.2374	14.0724	14.3977	14.231	13.7118	11.7849	13.9974	12.2998	14.5473	14.0381	14.5542	13.9799	13.9187	14.2514	14.093	14.1273	11.6669	12.8056	12.4741
159		1.21952	-0.866895	Q38CJ3	TRAF3-interacting protein 1 C-terminal domain-containing protein	Tb10.70.7880	Trypanosoma brucei brucei (strain 927/4 GUTat10.1)	585	65689		2	2	2	6	6	6	323.31	1259400	47	12.9276	12.2774	14.6663	15.0602	14.9154	12.7121	11.3301	13.3951	13.2201	11.3511	13.7827	13.4774	13.4857	13.4098	13.4168	13.4606	13.1891	13.7246	13.7388	13.3093	13.159	13.7197	13.9799	13.0834	13.9	14.1855	12.8686	11.5008	12.5465
160		0.327798	-0.243111	Q38CW9;Q38CL1	60S ribosomal protein L32	Tb09.244.2590	Trypanosoma brucei brucei (strain 927/4 GUTat10.1)	132	15353		4	4	4	22	22	22	77.644	2310400	25	13.3779	13.5529	12.6636	13.6753	12.9443	13.1352	13.0874	13.7775	13.3941	12.4483	14.4897	14.0301	12.4639	13.0542	13.769	13.6161	12.5075	14.4835	14.1072	13.5777	12.7501	14.0314	13.7046	13.5223	14.4276	14.0504	12.6418	11.5336	12.8259
161		0.0293883	0.0509385	Q38CM1	Centromere/microtubule binding protein cbf5, putative	Tb10.100.0060	Trypanosoma brucei brucei (strain 927/4 GUTat10.1)	427	48286		3	3	3	8.2	8.2	8.2	19.866	1581400	7	13.5869	12.5132	13.1294	12.9185	13.2846	12.4477	13.5821	14.293	14.5324	12.283	14.2558	11.1351	14.7883	13.2359	14.4113	11.6476	11.9882	12.1371	14.8496	12.5411	12.2956	14.4972	12.9654	12.6713	12.5953	14.6068	13.7298	11.6185	12.2467
162		0.212598	0.170241	Q38CW7	Calcium motive p-type ATPase, putative (EC 3.6.3.-)	Tb09.244.2570	Trypanosoma brucei brucei (strain 927/4 GUTat10.1)	1041	113976		5	5	5	8.1	8.1	8.1	159.98	4255700	56	12.6048	12.5451	13.6281	13.3724	13.1121	14.4923	14.2771	14.4007	14.5228	13.8184	13.8568	13.8254	14.4542	14.9	14.5248	14.5212	14.4982	14.2321	14.2668	13.7926	14.6485	14.4573	12.2919	14.1189	14.2162	14.4764	12.5743	10.5432	12.1293
163		0.92434	-0.363117	Q38CX3	40S ribosomal protein S6	Tb09.244.2630	Trypanosoma brucei brucei (strain 927/4 GUTat10.1)	250	28476		5	5	2	24	24	10.8	323.31	15053000	77	16.0894	11.751	16.828	15.9251	15.5805	15.9622	16.3625	16.1174	16.7627	16.6393	16.1003	16.2289	16.8054	16.6135	17.0463	16.3238	16.7536	16.0624	16.0732	16.8789	16.9509	16.782	16.8652	16.8839	15.5707	16.7835	14.8561	15.7977	15.706
164		0.389228	-0.142624	Q38CY8	60S ribosomal protein L5, putative	Tb09.244.2730 Tb09.244.2740	Trypanosoma brucei brucei (strain 927/4 GUTat10.1)	308	34636		7	7	7	25.6	25.6	25.6	246.96	14558000	78	15.3928	13.3046	15.7582	14.0226	15.2606	15.6237	15.6656	15.7575	15.683	16.0795	16.3516	16.6311	16.2745	16.0641	15.7295	15.5302	16.651	16.4202	16.2357	16.1324	16.05	15.8101	16.0431	16.1475	16.1412	16.4664	11.5295	11.4537	13.2648
165		0.289632	-0.316382	Q57YL9;Q38D25	60S ribosomal protein L26, putative	Tb08.11J15.540 Tb927.8.6180	Trypanosoma brucei brucei (strain 927/4 GUTat10.1)	143	16424		3	3	3	14	14	14	59.626	5845900	59	15.7465	12.6111	15.3014	16.5485	15.8888	14.7524	14.6952	15.0425	14.9881	13.6171	15.3644	15.2125	14.8683	15.1312	15.27	15.4766	15.7266	15.8649	15.5373	16.0623	15.1755	15.5049	15.6913	14.7759	15.8491	12.8278	12.3776	11.7351	12.2225
166		0.0773931	-0.0950821	Q38D58	Kinetoplastid membrane protein KMP-11	Tb09.211.4511 Tb09.211.4512 Tb09.211.4513	Trypanosoma brucei brucei (strain 927/4 GUTat10.1)	92	11077		3	3	3	35.9	35.9	35.9	100.92	4254300	42	13.1344	12.8673	11.8975	12.4557	12.5764	14.5512	14.445	14.5584	13.7308	14.7652	12.1861	14.8982	15.5349	15.5339	14.5731	13.6195	15.522	13.9416	13.7858	14.9158	14.3824	13.5399	13.0062	14.3137	14.7436	14.8989	12.6261	13.8798	12.79
167		0.499256	-0.429406	Q38D65;Q38D64	ADP-ribosylation factor	Tb09.211.4460	Trypanosoma brucei brucei (strain 927/4 GUTat10.1)	182	20652		3	3	3	21.4	21.4	21.4	19.196	1968600	10	12.7743	13.3604	12.1538	12.7164	13.2944	13.6924	13.7524	12.904	11.884	11.8674	13.3651	13.7261	13.7851	13.7471	13.2117	13.9256	12.3284	11.4103	13.7454	13.4789	13.7223	13.8522	13.5127	13.6805	14.0034	11.9472	13.0738	11.8384	11.9631
168		0.227615	-0.0784768	Q38DE8	Ubiquitin-activating enzyme E1, putative	Tb09.211.3610	Trypanosoma brucei brucei (strain 927/4 GUTat10.1)	1214	134655	ACT_SITE 710; /note="Glycyl thioester intermediate"; /evidence="ECO:0000256|PROSITE-ProRule:PRU10132"	22	22	22	23.1	23.1	23.1	323.31	23821000	234	14.7544	13.2636	15.12	15.1076	14.5225	15.6423	15.7653	15.9172	15.8535	15.5925	15.9188	15.8301	15.5653	15.6734	15.9766	15.9377	15.5729	15.9375	15.8262	15.4024	15.5027	16.0716	16.3786	15.6561	16.0777	15.9799	12.3485	12.1364	11.5144
169		0.670213	0.143977	Q38DF2;Q38DE9;Q38DF3;Q38DF0	glycerol kinase (EC 2.7.1.30) (ATP:glycerol 3-phosphotransferase)	Tb09.211.3550	Trypanosoma brucei brucei (strain 927/4 GUTat10.1)	512	56366		28	28	28	55.5	55.5	55.5	323.31	145450000	539	16.7102	15.3758	16.7498	16.8216	16.8883	18.4051	18.4928	18.5414	18.515	18.9196	18.3828	18.5143	18.6247	19.0758	18.1759	18.002	18.6335	18.1276	18.6192	18.614	18.7157	18.2677	18.1956	18.5488	18.2999	18.1214	16.0696	14.2403	15.8027
170		0.300624	-0.307906	Q38DH8	60S ribosomal subunit protein L31, putative	Tb09.211.3270 Tb09.211.3280	Trypanosoma brucei brucei (strain 927/4 GUTat10.1)	188	21693		9	9	9	38.3	38.3	38.3	323.31	42275000	209	14.7812	13.2652	14.6839	14.9542	15.0514	16.1612	17.0464	17.4302	17.5577	14.2819	16.9178	17.1983	16.7546	16.7224	17.8307	17.9631	16.9845	17.7456	17.5215	16.5226	17.2057	17.1322	16.7823	16.7847	17.2542	17.0671	13.5152	13.74	12.3507
171		0.927339	-0.90955	Q38DI7	6-phosphogluconate dehydrogenase, decarboxylating (EC 1.1.1.44)	Tb09.211.3180	Trypanosoma brucei brucei (strain 927/4 GUTat10.1)	479	52166	ACT_SITE 186; /note="Proton acceptor"; /evidence="ECO:0000256|PIRSR:PIRSR000109-1"; ACT_SITE 193; /note="Proton donor"; /evidence="ECO:0000256|PIRSR:PIRSR000109-1"	7	7	7	20	20	20	86.329	5514700	26	13.1925	11.7867	12.8596	12.2296	12.9007	15.1401	15.4905	14.5359	15.1273	14.7822	11.8543	16.0996	16.3481	12.781	14.9224	11.7437	11.9512	15.3883	14.91	15.6476	15.3665	16.3101	15.3232	15.7941	14.9881	15.967	12.344	12.2411	12.1603
172		0.928589	-0.192498	Q38DN0	Gim5B protein	Tb09.211.2740	Trypanosoma brucei brucei (strain 927/4 GUTat10.1)	241	25976		12	12	4	53.5	53.5	17	323.31	32013000	217	16.2926	13.1035	16.0463	15.902	15.1943	16.7309	16.8353	16.6084	16.6751	16.7598	16.4334	16.5082	17.1265	17.1979	16.5129	16.7305	17.0937	16.6789	16.7526	17.0952	17.19	16.4995	16.7664	17.0452	16.6951	16.6073	11.8067	11.7728	14.1925
173		0.0300428	0.0563	Q38DP2	60S ribosomal protein L23, putative	Tb09.211.2630 Tb09.211.2640	Trypanosoma brucei brucei (strain 927/4 GUTat10.1)	139	14963		3	3	3	30.9	30.9	30.9	65.317	5493300	40	13.2254	12.5413	12.6875	11.9146	12.9693	15.0137	15.9666	14.2143	13.7021	16.0782	14.1102	13.6681	16.4124	15.7707	12.6947	13.5947	16.2282	13.78	13.2877	14.9609	16.2952	14.8535	12.4161	16.2549	13.6903	13.8883	11.9978	12.8981	11.6882
174		0.00878573	-0.00259999	Q38DP9	T-complex protein 1 subunit eta (TCP-1-eta) (CCT-eta)	Tb09.211.2570	Trypanosoma brucei brucei (strain 927/4 GUTat10.1)	568	61472		13	13	13	34.5	34.5	34.5	323.31	13049000	123	12.735	13.1988	14.5392	13.6808	13.2354	15.3583	15.2911	15.4378	15.6376	15.2074	15.0756	15.0161	15.2958	15.4981	15.3134	15.4589	15.5288	15.3218	15.3006	15.0965	15.1676	15.4378	15.56	15.1908	15.2933	15.2961	14.165	14.1727	14.8358
175		0.779419	-0.203202	Q38DU2	Polyadenylate-binding protein (PABP)	Tb09.211.2150	Trypanosoma brucei brucei (strain 927/4 GUTat10.1)	555	62147		13	13	13	28.1	28.1	28.1	323.31	18679000	188	14.5897	13.1041	14.5784	14.5915	14.2812	15.2806	15.2529	15.1152	15.0097	15.2394	15.1625	14.9245	15.7011	15.7536	15.2076	15.1271	15.6899	14.9508	14.8946	15.5427	15.7265	15.2714	15.4678	15.6167	14.897	14.8851	12.8745	12.4524	12.4112
176		0.147517	-0.294465	Q38DY5	CS domain-containing protein	Tb09.211.1690	Trypanosoma brucei brucei (strain 927/4 GUTat10.1)	168	18769		2	2	2	14.3	14.3	14.3	55.134	3580400	22	12.9204	13.2607	12.6649	12.8961	13.0212	14.9206	12.2554	12.4856	15.5194	12.9109	16.5407	15.2279	14.9531	15.0978	12.4511	15.5899	15.2719	15.12	15.1	12.6333	14.8592	15.692	13.1401	15.2481	15.2327	15.1163	11.5286	11.2567	12.3454
177		0.2021	-0.114775	Q38E19	Uncharacterized protein	Tb09.211.1360	Trypanosoma brucei brucei (strain 927/4 GUTat10.1)	152	16882		2	2	2	12.5	12.5	12.5	19.473	1268900	14	13.2094	13.7273	13.5435	13.0377	12.702	12.8411	12.9902	13.2245	13.0611	12.8697	12.7609	12.4645	13.2429	13.0771	12.9182	13.4988	12.8636	11.5904	12.4463	13.1408	13.5826	13.4466	12.7423	13.1645	11.8907	13.0479	12.4055	10.8741	13.3307
178		0.532286	0.38434	Q38E83	PBP1-interacting protein LSM12	LSM12 Tb09.211.0740	Trypanosoma brucei brucei (strain 927/4 GUTat10.1)	190	21060		2	2	2	11.1	11.1	11.1	25.312	1403900	10	12.4075	13.1758	12.9007	11.7117	12.8894	11.8215	13.8742	12.2868	13.6454	12.7578	12.5373	12.9224	12.2005	11.3248	13.7867	13.7116	13.1745	12.8271	11.2841	12.2627	12.2791	12.4046	12.7636	11.957	13.5791	11.909	12.9626	12.8836	11.598
179		0.534271	-0.519635	Q38EA2	RNA-binding protein, putative	Tb09.211.0560	Trypanosoma brucei brucei (strain 927/4 GUTat10.1)	327	36985		2	2	2	7.6	7.6	7.6	93.759	3236300	41	12.4317	13.7559	12.6135	15.221	12.9528	14.3423	14.3237	14.051	13.0621	14.4643	14.3881	12.7247	14.8454	14.6136	14.1952	14.1759	14.9884	14.4852	14.6981	15.1155	15.05	14.535	12.1513	14.7859	14.6859	14.6701	12.7644	10.9475	13.1105
180		0.63323	-0.122906	Q38EC5	60S ribosomal protein L10, putative	Tb09.211.0110 Tb09.211.0340	Trypanosoma brucei brucei (strain 927/4 GUTat10.1)	213	24736		11	11	11	43.7	43.7	43.7	323.31	28288000	175	16.3977	13.745	16.3785	16.2167	16.2839	16.3386	16.4612	16.8717	16.5579	16.2657	16.7923	16.5646	16.6809	16.5999	16.7301	17.0063	16.5713	16.3382	16.7663	16.5165	16.6391	16.5322	16.8806	16.6612	16.8031	16.6796	13.7998	14.3325	14.1973
181		0.933879	0.437006	Q38EI1	Uncharacterized protein	Tb09.160.5670	Trypanosoma brucei brucei (strain 927/4 GUTat10.1)	1351	151631		6	6	6	5.8	5.8	5.8	105.58	2152200	20	13.1432	12.6648	12.2498	12.8677	13.428	13.5016	13.283	14.354	13.0105	13.6081	13.8141	13.6923	12.0435	14.1057	13.0168	13.5063	14.0587	13.2615	13.5923	13.8073	13.6782	12.2735	12.8863	13.4988	12.9152	13.1453	12.8452	11.9665	11.2565
182		0.0194212	0.0329478	Q38EI9	60S ribosomal protein L11, putative	Tb09.160.5580 Tb09.160.5590	Trypanosoma brucei brucei (strain 927/4 GUTat10.1)	194	22369		4	4	4	20.6	20.6	20.6	34.854	2208900	15	13.8314	13.2833	12.8057	12.9535	12.7507	12.0286	12.8074	12.1165	12.3061	14.1026	13.101	15.4671	12.126	14.4266	12.4128	12.1126	14.4825	14.9479	14.9722	14.4832	13.3137	12.4128	12.3018	14.2252	12.5435	12.4184	11.7756	12.3496	12.5121
183		0.409736	0.38094	Q38EJ5	Tetratricopeptide SHNi-TPR domain-containing protein	Tb09.160.5530	Trypanosoma brucei brucei (strain 927/4 GUTat10.1)	346	38016		4	4	4	16.2	16.2	16.2	77.953	2734800	29	12.3232	12.6588	13.039	12.2375	14.2632	13.9094	13.0752	14.6436	14.4438	12.946	13.7853	14.2833	14.2721	14.4321	14.3963	14.4733	13.6761	14.152	14.3938	14.2921	14.1208	12.4921	12.6995	13.9261	14.491	12.3984	11.9357	11.8073	13.6673
184		0.41948	0.212421	Q38EN1	GRAM domain-containing protein	Tb09.160.5200	Trypanosoma brucei brucei (strain 927/4 GUTat10.1)	295	32573		3	3	3	16.9	16.9	16.9	52.181	1409700	19	12.7929	13.1598	12.6471	13.0049	13.5189	12.9591	13.1628	13.7107	13.7468	12.8965	13.7764	14.0947	13.1059	13.4602	13.0832	13.5439	13.4571	12.0456	13.7701	13.5406	12.4857	13.5929	13.0967	13.1183	13.6169	13.4089	12.1029	11.8147	12.4469
185		0.700605	-0.130666	Q38EV2;Q38EV1;Q38EU9	Arginine kinase (EC 2.7.3.3)	Tb09.160.4560	Trypanosoma brucei brucei (strain 927/4 GUTat10.1)	404	44716		12	12	12	34.2	34.2	34.2	323.31	24116000	151	16.0566	12.6876	15.9865	15.9063	15.684	16.5718	16.4445	16.6035	16.718	16.1971	16.4552	16.549	16.544	16.441	16.8848	16.4807	16.5532	16.0582	16.4016	16.5604	16.5869	16.8337	16.8641	16.7775	16.3463	16.4848	12.1739	14.41	13.1765
186		0.233294	-0.0473611	Q38EX8	thioredoxin-dependent peroxiredoxin (EC 1.11.1.24)	Tb09.160.4250 Tb09.160.4280	Trypanosoma brucei brucei (strain 927/4 GUTat10.1)	199	22425	ACT_SITE 52; /note="Cysteine sulfenic acid (-SOH) intermediate; for peroxidase activity"; /evidence="ECO:0000256|PIRSR:PIRSR000239-1"	9	9	9	51.3	51.3	51.3	323.31	30019000	171	16.2707	15.7612	16.0683	16.0888	15.4688	16.4244	16.4207	16.4142	16.5964	16.8594	16.6826	16.7454	16.6197	16.429	16.6214	16.4986	16.2501	16.8276	16.7407	16.7098	16.3888	16.5569	16.6112	16.6994	16.7389	16.7698	14.8082	15.6488	15.313
187		0.66767	-0.259794	Q38EY6	60S acidic ribosomal protein, putative	Tb09.160.4200	Trypanosoma brucei brucei (strain 927/4 GUTat10.1)	113	11091		2	2	2	43.4	43.4	43.4	142.3	3164400	45	15.1006	11.9342	15.2182	12.637	12.6311	14.0662	14.2838	14.688	14.3325	14.3366	13.7477	14.3567	14.6168	14.6259	13.7656	14.5187	14.6571	12.8227	12.3909	14.5608	14.8132	14.4661	14.8522	14.7723	13.5816	14.5839	12.6828	11.4429	12.31
188		1.75657	-0.279855	Q38F34	Proliferating cell nuclear antigen	Tb09.160.3710	Trypanosoma brucei brucei (strain 927/4 GUTat10.1)	292	32315		2	2	2	7.5	7.5	7.5	14.402	501950	11	12.7426	12.9464	12.7944	11.9288	12.7233	12.2448	12.085	12.6098	12.4213	12.1104	12.1292	12.3111	12.6193	12.3208	12.2837	11.8155	13.0934	12.7384	12.6231	12.7547	12.3063	12.5543	12.4311	12.54	12.4402	12.844	12.1514	13.0574	11.8818
189		0.00722176	-0.015274	Q38F38	Ribosomal protein S6, putative	Tb09.160.3670	Trypanosoma brucei brucei (strain 927/4 GUTat10.1)	126	13572		2	2	2	27	27	27	323.31	4818800	51	13.3299	13.5937	15.0182	14.0614	14.1146	11.7023	14.7023	15.1567	15.4744	14.6764	15.1513	15.3788	15.1271	15.6703	15.4191	15.5557	15.4552	15.3897	15.624	12.664	15.5246	15.0636	15.6385	15.1296	12.5758	15.7532	12.1613	16.3723	16.2437
190		0.668957	-0.193879	Q38F42	Phosphodiesterase (EC 3.1.4.-)	Tb09.160.3630	Trypanosoma brucei brucei (strain 927/4 GUTat10.1)	925	103218	ACT_SITE 669; /note="Proton donor"; /evidence="ECO:0000256|PIRSR:PIRSR623088-1"	6	6	2	9.9	9.9	3.6	120.24	3730700	40	14.4093	12.6168	12.3003	14.2709	12.7781	14.3103	13.9376	14.5742	14.4236	13.8714	14.6375	14.5322	13.9244	14.172	14.5809	14.5863	14.1124	14.4031	14.3634	14.5705	14.318	14.4163	15.0348	14.3587	14.4805	14.4651	11.8954	12.3708	14.9907
191		1.45318	-0.225259	Q38F76	Probable eukaryotic initiation factor 4A (eIF-4A) (EC 3.6.4.13) (ATP-dependent RNA helicase eIF4A)	Tb09.160.3270	Trypanosoma brucei brucei (strain 927/4 GUTat10.1)	404	45362		9	9	9	31.2	31.2	31.2	201.95	11417000	101	14.999	12.7961	14.8654	14.9561	13.0973	14.8876	14.9825	15.2453	15.3322	15.1263	15.3708	15.5215	15.4948	15.4693	15.423	15.3287	15.5312	15.3607	15.3482	15.2967	15.3791	15.4325	15.5265	15.5894	15.5118	15.3071	13.334	11.4289	12.6428
192		2.02887	-0.218794	Q38FB8;Q38FB7;Q38FB9	Fatty acyl CoA synthetase 3 (EC 6.2.1.3)	Tb09.160.2810	Trypanosoma brucei brucei (strain 927/4 GUTat10.1)	702	77854		8	8	8	15.7	15.7	15.7	177.78	9000500	99	12.1702	13.9964	13.7472	13.2288	13.3507	14.6119	14.439	14.8373	14.7	14.8236	14.4691	14.7287	14.8955	14.8942	14.5324	14.5682	14.9258	14.9469	14.6697	15.056	14.8946	14.8496	14.9362	14.8558	14.7619	14.7868	12.2614	11.8422	13.3777
193		1.75898	-0.394665	Q38FD9;Q38FE4	40S ribosomal protein S7	Tb09.160.2550	Trypanosoma brucei brucei (strain 927/4 GUTat10.1)	202	23841		10	10	10	46	46	46	321.62	62741000	166	17.5199	17.9202	17.1877	17.3905	17.0685	17.8604	18.1553	18.0188	17.9707	18.3019	17.8095	17.7517	18.76	18.8383	18.38	18.379	18.7929	18.623	18.4568	18.6477	18.6715	17.8855	18.2056	18.7687	18.2329	18.2192	18.0282	17.9209	18.0071
194		1.10099	-0.31233	Q38FL2	Uncharacterized protein	Tb09.160.1790	Trypanosoma brucei brucei (strain 927/4 GUTat10.1)	566	62877		6	6	6	12.9	12.9	12.9	162.49	9281300	68	14.9686	12.9358	14.9689	12.5572	13.1561	14.8606	14.8904	15.6105	15.7066	14.9193	15.6178	15.5466	15.6659	15.7294	15.5479	15.7569	15.6614	15.5776	15.6377	15.6381	15.8171	15.5577	15.6898	15.8275	15.3828	15.4251	12.2805	12.6359	12.3269
195		0.661621	-0.133376	Q38FS0;Q38FR8	Uncharacterized protein	Tb09.160.1160	Trypanosoma brucei brucei (strain 927/4 GUTat10.1)	757	85914		8	8	8	14.9	14.9	14.9	239.31	5511300	64	13.8181	14.3742	14.1106	14.6676	13.8565	14.3686	14.3823	14.588	14.4995	14.6108	14.3051	14.4103	14.573	14.2951	14.258	14.4798	14.7548	14.0737	14.2205	14.8725	14.4985	14.4724	14.162	14.6135	14.8631	14.6162	13.7416	11.5013	13.1011
196		0.491146	-0.142888	Q580D8;Q4FKD4	Ribosomal protein L21E (60S), putative	Tb04.5E12.350 Tb927.4.1100	Trypanosoma brucei brucei (strain 927/4 GUTat10.1)	159	18015		5	5	5	35.8	35.8	35.8	196.74	12352000	86	16.017	12.1724	15.7349	15.7181	15.5863	15.4874	15.5464	16.0214	16.0113	15.3289	16.0128	15.9676	15.8337	15.8147	16.091	16.1447	15.7605	16.0249	16.1796	15.8144	15.8345	16.1632	16.1054	15.8555	16.0451	15.5578	13.8118	12.273	11.9748
197		0.663444	0.734583	Q4FKD8	Dynein light chain	Tb11.0845 Tb11.50.0007	Trypanosoma brucei brucei (strain 927/4 GUTat10.1)	90	10429		1	1	1	24.4	24.4	24.4	142.05	5457300	25	12.3232	13.6631	12.7271	12.708	13.1229	15.86	15.8024	15.0493	15.1406	15.5134	15.0498	15.0252	15.5136	15.8535	15.3057	15.1784	15.8038	15.3358	15.2815	12.5422	15.7949	15.1978	15.2062	15.732	15.3123	12.5132	13.0289	11.4655	15.4212
198		0.848608	-0.21928	Q4FKG9	40S ribosomal protein S14	Tb06.30P15.510 Tb11.0290 Tb11.0390 Tb927.6.4980	Trypanosoma brucei brucei (strain 927/4 GUTat10.1)	144	15513		4	4	4	38.2	38.2	38.2	86.88	6792900	46	13.0333	11.6573	12.4698	12.0569	13.0599	15.4814	15.4116	15.7073	15.618	15.0784	15.7649	15.3668	15.9309	14.419	15.555	15.5653	15.5376	15.3666	15.2745	16.2359	15.8959	15.5665	15.5967	15.7491	15.5454	15.3739	13.6751	10.3922	12.3194
199		0.219133	0.176302	Q4GY96	Phospholipase A1, putative (EC 3.1.1.32)	TB927.1.4830	Trypanosoma brucei brucei (strain 927/4 GUTat10.1)	300	32404		2	2	2	12.7	12.7	12.7	240.59	1071000	12	13.274	13.754	12.867	13.1963	13.6261	13.2625	13.6513	13.4736	13.3581	13.5904	12.2939	11.7129	11.5716	13.1879	13.3098	11.8293	12.7089	13.4584	11.8407	12.9162	12.4857	12.1632	12.648	13.3271	13.2054	13.3628	13.7171	12.2931	12.285
200		0.357969	0.29265	Q4GYI2	alanine transaminase (EC 2.6.1.2)	TB927.1.3950	Trypanosoma brucei brucei (strain 927/4 GUTat10.1)	569	63137		5	5	5	16	16	16	177.96	2619200	32	13.1766	12.883	11.7709	12.3329	13.314	14.3582	14.2795	13.7695	13.7238	14.3019	13.6195	12.4585	14.2559	14.0968	13.4695	13.6214	14.0493	13.7091	12.7903	14.1894	14.1302	13.9052	12.4863	13.9368	12.8234	12.9912	11.7217	12.0864	13.3619
201		0.657836	-0.142878	Q4GYJ4	Glucose-6-phosphate isomerase (EC 5.3.1.9)	PGI TB927.1.3830	Trypanosoma brucei brucei (strain 927/4 GUTat10.1)	607	67615		14	14	14	29	29	29	323.31	16734000	182	13.5847	15.5447	14.7773	14.9341	14.1062	15.1185	15.3344	14.934	15.1688	15.2735	15.054	15.0286	15.498	15.3739	15.2272	15.2022	15.4412	14.9603	14.9351	15.6876	15.3896	15.093	15.404	15.1082	15.3158	14.9137	16.0136	14.5394	15.4624
202		0.975439	-0.26882	Q4GYQ5	40S ribosomal protein S11, putative	TB927.1.3180	Trypanosoma brucei brucei (strain 927/4 GUTat10.1)	174	20059		9	9	2	39.1	39.1	12.1	108.91	12329000	111	15.273	12.8173	15.1908	15.2517	15.3839	14.8405	14.9961	15.5573	15.5491	14.9419	15.6426	15.6442	15.3723	15.3035	15.6681	15.8068	14.9228	15.7458	15.7102	15.5233	15.3016	15.704	15.8142	15.3991	15.6879	15.6233	12.0086	11.0288	12.3453
203		0.204562	-0.106022	Q4GYW5	Coatomer subunit beta (Beta-coat protein)	beta-coP TB927.1.2570	Trypanosoma brucei brucei (strain 927/4 GUTat10.1)	982	110051		2	2	2	3.2	3.2	3.2	42.619	477480	4	12.7208	13.057	13.1335	12.0081	13.5702	12.4354	12.1612	12.5891	11.7435	12.11	12.3761	12.8045	12.6454	12.2064	12.6623	12.5732	12.3392	12.1167	12.6542	13.0214	11.9257	12.5497	12.8105	12.1981	12.5789	11.8775	12.9274	11.7063	12.7373
204		2.73745	-0.223227	Q4GYY5	Tubulin alpha chain	TB927.1.2340 TB927.1.2360 TB927.1.2380 TB927.1.2400	Trypanosoma brucei brucei (strain 927/4 GUTat10.1)	451	49787		24	24	24	66.7	66.7	66.7	323.31	381400000	683	19.1419	17.9815	19.2637	18.6448	18.8527	19.3774	19.3962	19.5961	19.5081	19.2328	19.285	19.4291	19.6269	19.6056	19.4207	19.4807	19.566	19.4853	19.4556	19.5408	19.6961	19.5876	19.7403	19.6423	19.5193	19.6608	17.9527	17.8805	17.9251
205		0.927043	-0.102801	Q4GYY6	Tubulin beta chain	TB927.1.2330 TB927.1.2350 TB927.1.2370 TB927.1.2390	Trypanosoma brucei brucei (strain 927/4 GUTat10.1)	442	49704		22	22	22	67.4	67.4	67.4	323.31	373300000	724	19.1166	18.848	19.0857	19.0207	18.9027	19.6227	19.5556	19.7516	19.6643	19.6519	19.864	19.9471	19.9207	19.8758	19.7182	19.7092	19.842	19.8223	19.9142	19.7985	19.8662	19.7096	19.9091	19.9218	19.831	19.7406	18.9754	18.78	18.7455
206		0.722306	0.295114	Q4GZ52	ARM-like helical domain-containing protein	TB927.1.1670	Trypanosoma brucei brucei (strain 927/4 GUTat10.1)	1081	120874		3	3	3	4.9	4.9	4.9	27.574	1837000	20	12.1849	13.4853	12.6889	12.6372	13.1182	14.018	13.8267	14.3414	14.4109	13.3305	13.4426	13.726	13.4688	13.817	12.2889	14.3081	13.727	13.8848	13.9859	13.027	13.5783	13.8832	13.227	13.3849	13.9408	13.9892	12.3786	12.0571	12.5657
207		0.274213	-0.0666016	Q4GZG4	Phosphoglycerate kinase (EC 2.7.2.3)	PGKC TB927.1.700	Trypanosoma brucei brucei (strain 927/4 GUTat10.1)	440	47246		12	12	3	40.5	40.5	10.5	323.31	32463000	222	15.3504	13.8825	15.1454	15.1333	14.8195	16.2993	16.73	16.9034	16.8445	16.4569	16.5508	16.6069	16.6811	16.8705	16.8323	16.9302	16.6584	16.6372	16.3888	16.6263	16.6798	16.8621	16.9752	16.6246	16.6206	16.4695	13.6165	14.5892	14.3113
208		1.77208	-0.170622	Q57TU7	Paraflagellar rod component	Tb08.30K1.530 Tb927.8.6660	Trypanosoma brucei brucei (strain 927/4 GUTat10.1)	607	69056		12	12	12	26.9	26.9	26.9	218.94	11381000	123	12.133	13.547	14.7747	14.9591	13.2696	15.082	15.0245	15.0859	15.1469	15.0479	15.1512	15.0775	15.3459	15.4318	15.1825	15.1841	15.5652	15.0604	15.0647	14.9658	15.3133	15.2098	15.4834	15.2374	15.3132	15.2875	11.9986	11.8921	13.0867
209		0.680283	-0.290122	Q57TX9	ATP synthase subunit alpha, mitochondrial	Tb07.30D13.360 Tb07.30D13.350 Tb927.7.7420 Tb927.7.7430	Trypanosoma brucei brucei (strain 927/4 GUTat10.1)	584	63503		3	3	3	6.2	6.2	6.2	52.85	1258100	17	12.79	13.1148	13.7452	13.199	12.9281	12.9869	13.1583	12.8108	13.0828	13.3284	11.7218	13.1269	13.3109	13.3041	13.0643	13.0124	13.2564	13.1716	13.3709	13.3168	13.2054	12.8764	13.1466	13.4263	12.9267	13.3486	12.6744	12.6253	11.4331
210		0.515565	-0.25287	Q57TY3	Uncharacterized protein	Tb07.30D13.320 Tb927.7.7460	Trypanosoma brucei brucei (strain 927/4 GUTat10.1)	192	22358		7	7	7	49.5	49.5	49.5	141.31	4807700	73	12.147	14.3422	14.2761	14.8862	12.9742	13.9352	13.7682	14.5518	14.6004	14.1307	14.6982	14.7047	14.1097	13.4693	14.5464	14.519	14.3338	14.8097	14.9311	14.3504	13.632	14.7796	14.9067	14.5174	14.9838	14.9894	12.4261	14.027	11.6361
211		0.270266	-0.247007	Q57Y42;Q57U47	H(+)-exporting diphosphatase (EC 7.1.3.1)	Tb04.1D20.30 Tb927.4.4380	Trypanosoma brucei brucei (strain 927/4 GUTat10.1)	826	85936		6	6	6	10.2	10.2	10.2	323.31	3321000	30	12.1291	12.888	12.8903	14.5848	12.8802	13.1662	13.5898	13.6279	13.7896	11.9778	13.2951	13.4206	13.9002	13.8206	13.6609	13.6287	12.427	13.6393	13.7066	14.5774	12.2014	13.1274	13.5576	12.8913	14.0893	14.1517	15.0374	15.6509	15.0802
212		0.892115	-0.415159	Q57U85	Orotidine-5-phosphate decarboxylase/orotate phosphoribosyltransferase, putative (EC 2.4.2.10, EC 4.1.1.23)	Tb05.6E7.750 Tb927.5.3810	Trypanosoma brucei brucei (strain 927/4 GUTat10.1)	458	49956		2	2	2	8.1	8.1	8.1	13.565	753930	6	12.6157	13.6038	12.3906	12.5637	13.2344	12.8318	12.8146	13.041	11.3624	12.6178	12.5156	12.4335	12.6063	13.0134	12.1988	12.111	13.0253	12.0494	12.6143	12.6592	12.7789	12.8996	13.7082	12.9059	12.5082	13.0627	11.7156	11.8471	12.0804
213		0.539676	-0.20022	Q57U86	Glutamine hydrolysing (Not ammonia-dependent) carbomoyl phosphate synthase, putative (EC 6.3.5.5)	Tb05.6E7.720 Tb927.5.3800	Trypanosoma brucei brucei (strain 927/4 GUTat10.1)	1833	204096	ACT_SITE 253; /note="Nucleophile"; /evidence="ECO:0000256|PROSITE-ProRule:PRU00605"; ACT_SITE 338; /evidence="ECO:0000256|PROSITE-ProRule:PRU00605"; ACT_SITE 340; /evidence="ECO:0000256|PROSITE-ProRule:PRU00605"	9	9	9	6.5	6.5	6.5	261.21	6636100	100	12.1707	13.6092	13.4529	12.6583	13.495	13.7668	14.0082	14.3036	14.4542	13.726	14.2122	14.1707	14.1055	14.2953	14.693	14.6371	13.851	14.2453	14.4446	13.7669	14.0873	14.5551	14.7673	13.8348	14.5303	14.5016	13.0553	11.681	12.4293
214		1.71401	0.661142	Q57UC1	Translation initiation factor beta propellor-like domain-containing protein	Tb05.6E7.90 Tb927.5.3450	Trypanosoma brucei brucei (strain 927/4 GUTat10.1)	527	57992		3	3	3	8.5	8.5	8.5	59.131	854570	7	13.2307	12.6541	13.3264	12.6018	12.9947	12.6507	13.254	13.5571	13.4462	12.2407	12.8581	12.4039	12.4872	12.08	12.191	12.1043	12.6612	12.6659	12.2363	12.6029	12.3586	12.135	12.8139	11.6836	12.2991	11.8895	11.4784	11.7246	11.8215
215		1.5109	-0.267541	Q57UH2	69 kDa paraflagellar rod protein	Tb08.5H5.880 Tb08.5H5.890 Tb08.5H5.900 Tb08.5H5.910 Tb08.5H5.920 Tb927.8.4970 Tb927.8.4980 Tb927.8.4990 Tb927.8.5000 Tb927.8.5010	Trypanosoma brucei brucei (strain 927/4 GUTat10.1)	600	69597		32	32	32	55.3	55.3	55.3	323.31	70726000	544	15.7467	16.9147	15.6666	16.2313	15.8833	16.4539	16.5888	16.7579	17.0043	16.3305	16.9296	16.7815	16.8883	16.8221	16.8365	16.8978	16.6521	16.6457	16.7812	16.9743	16.8199	17.1294	17.1864	16.9113	16.7731	16.9247	17.0412	17.2665	17.4094
216		2.56144	-0.245426	Q57UL8;Q57UL6;Q57X35	Flagellar calcium-binding protein TB-44A	Tb08.5H5.30 Tb927.8.5460	Trypanosoma brucei brucei (strain 927/4 GUTat10.1)	407	45719		6	6	6	21.4	21.4	21.4	323.31	15824000	161	11.6534	16.3715	15.3163	15.7592	12.9135	15.7708	15.745	15.9243	15.956	15.7753	16.0184	15.935	16.1104	16.1341	15.8724	15.9944	16.106	16.2198	15.9331	15.967	16.2191	15.9737	16.092	16.0729	16.1809	16.3372	16.9313	17.1426	17.0059
217		1.75956	-0.794024	Q57UP8	Fatty acid elongase 1 (EC 2.3.1.-) (Beta-ketoacyl-CoA synthase) (Elongation of fatty acids protein)	ELO1 Tb07.5F10.370 Tb927.7.4180	Trypanosoma brucei brucei (strain 927/4 GUTat10.1)	305	33871	ACT_SITE 163; /note="Nucleophile"; /evidence="ECO:0000250|UniProtKB:A1L3X0"	4	4	4	13.8	13.8	13.8	49.213	6021200	37	12.5771	13.8589	14.1863	12.7277	12.886	14.672	14.5988	14.2367	15.0312	14.7341	13.0991	15.2032	15.3937	12.875	15.0817	15.0972	14.9595	15.1716	14.9813	15.3974	15.3419	15.1835	14.6886	15.3154	15.6231	15.5834	12.3325	13.6511	13.0085
218		0.693691	-0.264908	Q57UX4	Clu domain-containing protein	Tb08.4A8.470 Tb927.8.4780	Trypanosoma brucei brucei (strain 927/4 GUTat10.1)	4151	468136		7	7	7	7.1	7.1	7.1	155.43	2929400	41	13.1365	12.7664	12.4567	12.6855	13.2565	13.0377	13.3075	13.469	13.5121	13.105	14.3169	13.384	13.7922	13.8341	13.9884	13.9348	13.8652	13.6917	13.8227	13.3778	13.2806	13.8654	13.8863	13.6539	13.7711	14.1516	13.4497	12.233	13.0118
219		0.896417	-0.447988	Q57V37;Q57V35	60S ribosomal protein L7, putative	Tb07.43M14.120 Tb927.7.1730	Trypanosoma brucei brucei (strain 927/4 GUTat10.1)	242	27714		6	6	6	26	26	26	187.8	7176900	64	15.6226	12.6399	15.5974	15.4545	13.1935	15.0644	15.2787	14.9418	14.7974	13.5447	14.7446	15.086	15.7538	15.7908	15.1125	15.077	15.4327	14.559	14.4575	15.6898	15.6264	15.2209	15.2396	15.5045	14.821	14.4912	12.6166	11.5039	13.103
220		1.12798	-0.45603	Q57V54;Q57V55	60S ribosomal protein L13	Tb03.3K10.390 Tb927.3.3320	Trypanosoma brucei brucei (strain 927/4 GUTat10.1)	218	25428		18	18	18	57.3	57.3	57.3	323.31	301310000	427	16.4349	13.1671	16.7257	16.3772	16.629	18.3161	18.3954	19.323	19.27	18.3243	19.6053	19.476	18.5706	18.7375	19.617	19.6761	18.942	19.8993	19.8508	19.139	19.2052	19.4912	19.4803	19.3439	19.7225	19.5201	12.8339	11.4758	11.835
221		0.44934	-0.371969	Q57V97	Protein phosphatase 2C, putative (EC 3.1.3.16)	Tb05.30H13.1000 Tb927.5.1660	Trypanosoma brucei brucei (strain 927/4 GUTat10.1)	425	46850		2	2	2	5.2	5.2	5.2	35.905	581010	13	13.6364	12.8332	13.1618	12.8106	13.1948	13.1828	12.8493	12.5176	12.9221	12.0031	12.0747	12.4732	11.4378	12.6133	12.7166	12.2664	12.4363	13.4111	13.7616	12.8582	13.3322	12.0498	13.2207	11.7135	14.5507	12.9015	13.0687	12.4937	12.5374
222		1.51572	-0.366068	Q57VE2	Short-chain dehydrogenase, putative	Tb05.30H13.140 Tb927.5.1210	Trypanosoma brucei brucei (strain 927/4 GUTat10.1)	311	33876		7	7	7	22.5	22.5	22.5	79.847	5070800	37	12.5281	12.6022	12.3476	13.0966	14.0659	13.8846	13.9028	13.7942	14.0387	14.1529	14.3931	14.8363	14.3218	14.3247	14.1846	14.0357	14.7322	14.2473	14.1741	14.7436	14.3357	14.6202	14.3914	14.6143	14.4052	14.4548	12.6569	12.4628	12.2958
223		0.398611	-0.0611052	Q57VK2	Eukaryotic translation initiation factor 3 subunit A	Tb07.2F2.320 Tb927.7.6090	Trypanosoma brucei brucei (strain 927/4 GUTat10.1)	762	88163		11	11	11	17.6	17.6	17.6	159.4	6972700	108	13.5914	12.5427	13.7312	12.2988	14.164	14.2082	14.2848	14.2011	14.2153	14.2481	14.3221	14.5985	14.4868	14.479	14.2568	14.1043	14.6338	14.1698	14.1443	14.3107	14.1993	14.2584	14.4508	14.2959	14.5008	14.4899	12.9818	11.2155	11.9106
224		0.588919	0.659184	Q57VM1	60S ribosomal protein L7a	Tb08.29O4.590 Tb08.29O4.580 Tb927.8.1330 Tb927.8.1340	Trypanosoma brucei brucei (strain 927/4 GUTat10.1)	276	30879		7	7	7	26.4	26.4	26.4	175.53	9107300	62	13.9061	12.7539	15.5891	16.4848	15.9352	15.8307	15.862	16.0506	16.094	15.8211	16.2816	15.7018	16.085	15.5444	15.8296	15.7423	16.0368	16.1603	16.0768	15.8175	15.9456	15.887	15.2814	12.0487	15.8906	16.1568	13.2801	10.4181	11.6679
225		0.056112	0.118836	Q57VN5	JAB1/MPN/MOV34 metalloenzyme domain-containing protein	Tb08.29O4.300 Tb08.29O4.330 Tb927.8.1170 Tb927.8.1190	Trypanosoma brucei brucei (strain 927/4 GUTat10.1)	331	36419		3	3	3	16.3	16.3	16.3	161.55	2139000	22	13.4039	12.2132	13.1898	12.4416	13.6973	14.0982	12.5055	14.5738	15.0088	12.0238	12.8996	14.4453	12.8147	14.4226	14.3364	12.2466	11.4366	15.1456	12.1595	11.9683	12.3995	14.8897	12.9889	11.6662	15.2949	15.5157	12.045	11.3162	12.3965
226		0.969975	-0.360333	Q57VP3	40S ribosomal protein S9, putative	Tb08.29O4.180 Tb10.70.1380 Tb927.8.1110	Trypanosoma brucei brucei (strain 927/4 GUTat10.1)	190	22052		6	6	6	25.3	25.3	25.3	128.8	22706000	109	17.1555	15.3037	17.1689	16.9384	16.9464	15.7283	15.9302	16.711	16.7024	15.8008	16.9694	16.5475	16.8343	16.7559	16.4997	16.5314	16.4336	16.3462	16.3562	16.9564	16.7435	16.5739	16.7342	16.8688	16.7144	16.3207	15.3469	11.9892	11.6163
227		1.35921	0.507217	Q57VR7	Heat shock 70 kDa protein, putative	Tb07.29K4.620 Tb927.7.710	Trypanosoma brucei brucei (strain 927/4 GUTat10.1)	639	70212		9	7	7	20.3	15.8	15.8	182.5	5290200	47	12.9062	12.2905	13.4754	12.5624	14.3736	15.1223	15.1199	14.7077	14.2974	15.2218	14.6331	14.4865	14.9166	14.8277	14.9715	14.2248	14.6073	14.9359	14.8613	14.5651	14.7267	14.5122	13.7005	14.3751	13.5327	14.6257	12.4034	12.5837	11.4613
228		0.207793	-0.364619	Q57VV0	40S ribosomal protein S16, putative	Tb07.29K4.40 Tb07.29K4.50 Tb927.7.1040 Tb927.7.1050	Trypanosoma brucei brucei (strain 927/4 GUTat10.1)	149	16998		2	2	2	11.4	11.4	11.4	12.707	4158600	30	12.418	12.9153	16.1596	16.5632	13.0569	15.2724	15.3756	15.2024	15.1996	15.7921	12.403	12.884	16.3353	16.0839	15.1715	15.0549	16.1705	15.1941	15.4652	16.1038	16.0726	15.0417	13.1157	16.1731	14.9831	13.1915	12.088	12.2067	12.9819
229		1.22188	-0.576838	Q57VX7;Q57VX4;Q57VX8;Q57VX3;Q57VX6	75 kDa invariant surface glycoprotein (Invariant surface glycoprotein, putative)	Tb05.29K2.250 Tb927.5.360 Tb927.5.360b	Trypanosoma brucei brucei (strain 927/4 GUTat10.1)	523	58226		4	4	4	9.2	9.2	9.2	55.584	1093000	17	14.097	11.7712	12.8477	13.1659	12.846	13.6229	13.3691	12.4322	12.4618	13.4404	13.586	12.0203	12.1717	11.945	13.7605	13.5866	13.8788	13.9322	13.8601	13.8918	13.6564	13.3995	14.0637	13.318	13.4561	13.1849	12.5999	11.6694	11.927
230		0.22153	-0.0863424	Q57VZ2	Nucleoside phosphorylase, putative (EC 2.4.2.-)	Tb08.29H22.830 Tb927.8.4430	Trypanosoma brucei brucei (strain 927/4 GUTat10.1)	341	36925		10	10	10	42.5	42.5	42.5	323.31	11600000	162	12.7629	16.8902	12.7929	15.841	12.9941	14.8978	14.9547	15.1221	15.0807	14.9103	15.4207	15.4948	15.1382	15.3179	15.0832	15.0385	15.0751	15.3516	15.1609	15.1117	15.0311	14.9816	15.9484	14.9329	15.3152	15.1646	16.8885	16.7857	16.9343
231		0.272788	-0.335314	Q57W07	Nuclear transport factor 2 (NTF-2)	Tb08.29H22.480 Tb927.8.4280	Trypanosoma brucei brucei (strain 927/4 GUTat10.1)	124	13907		2	2	2	18.5	18.5	18.5	26.33	1150900	11	13.8936	12.6236	13.5296	12.8204	13.0388	12.1156	14.1254	12.2315	11.8179	14.1243	12.6321	13.0201	13.9893	13.0675	12.8514	12.3187	14.2211	12.2709	12.7813	12.7003	14.8847	12.2469	13.2633	14.2405	12.8752	12.2032	12.1729	11.8142	11.0634
232		0.954087	0.663859	Q57W25	non-specific serine/threonine protein kinase (EC 2.7.11.1)	Tb05.28F8.750 Tb927.5.800	Trypanosoma brucei brucei (strain 927/4 GUTat10.1)	332	38375		3	3	3	10.5	10.5	10.5	23.703	1258100	10	12.3233	13.0961	12.2936	12.8544	12.4605	12.3528	12.4544	11.8637	12.2373	12.7611	14.4151	13.5237	12.8239	12.7637	13.2801	12.2253	12.5412	13.0757	13.0554	11.82	11.6402	12.4966	12.3715	11.4416	12.2985	12.8927	11.8829	11.1423	12.5717
233		1.53047	-0.190133	Q57W36;Q57W35	dolichyl-diphosphooligosaccharide--protein glycotransferase (EC 2.4.99.18)	Tb05.28F8.490 Tb927.5.910	Trypanosoma brucei brucei (strain 927/4 GUTat10.1)	821	92297		3	3	1	6.5	6.5	2.3	323.31	3807400	68	13.403	13.0856	13.3238	14.366	13.0459	14.5338	14.4077	14.4477	14.5017	14.4318	14.6566	14.8281	14.5835	14.8201	14.5796	14.504	15.1048	14.6263	14.6726	14.8324	14.5801	14.6824	14.6327	14.8548	14.9333	14.6225	13.3782	12.5195	12.356
234		0.187232	0.103442	Q57W45	E2 ubiquitin-conjugating enzyme (EC 2.3.2.23)	Tb05.28F8.340 Tb927.5.1000	Trypanosoma brucei brucei (strain 927/4 GUTat10.1)	148	16766	ACT_SITE 86; /note="Glycyl thioester intermediate"; /evidence="ECO:0000256|PROSITE-ProRule:PRU10133"	2	2	2	32.4	32.4	32.4	257.36	1282600	16	12.2793	13.8978	13.2216	12.3503	13.2515	13.079	13.3208	13.0967	12.8737	12.6575	13.1666	13.1894	13.4169	13.6168	12.8492	13.1713	12.9499	12.4749	12.6671	13.0361	12.5012	13.2961	11.9846	12.9333	13.3876	13.5206	11.0924	11.6584	11.2541
235		0.329915	-0.246261	Q57W54	threonine--tRNA ligase (EC 6.1.1.3) (Threonyl-tRNA synthetase)	Tb05.28F8.150 Tb927.5.1090	Trypanosoma brucei brucei (strain 927/4 GUTat10.1)	799	90984		9	9	9	12.1	12.1	12.1	225.76	6868600	60	13.2381	13.3841	13.9901	13.7578	13.9952	12.6791	14.6406	14.8012	14.8543	14.2281	14.9058	15.0823	14.411	14.6733	14.8291	14.6399	14.539	14.5896	14.4033	14.3591	14.8166	14.8591	15.1593	14.5664	14.5987	14.5559	12.3251	11.6632	12.629
236		1.256	-0.321051	Q57W56	60S ribosomal protein L2, putative	Tb05.28F8.80 Tb11.01.7960 Tb927.5.1110	Trypanosoma brucei brucei (strain 927/4 GUTat10.1)	260	28314		5	5	5	30	30	30	323.31	19381000	110	12.9865	17.4061	13.7272	16.5856	14.6558	15.4962	15.5267	15.7751	16.0729	15.3772	15.7976	16.2148	15.9292	15.8381	16.0469	15.948	15.8857	16.2546	16.4481	15.8712	15.8614	16.1953	16.2742	15.7209	16.1812	16.4038	17.4046	16.586	12.9274
237		0.412369	0.274239	Q57W63	Coronin	Tb08.28F14.610 Tb927.8.3100	Trypanosoma brucei brucei (strain 927/4 GUTat10.1)	523	57313		5	5	5	14.1	14.1	14.1	75.019	1785900	28	13.1514	12.4283	13.2792	12.7328	12.7471	13.3151	13.5021	13.706	13.4196	13.3333	12.2214	13.7976	13.3715	13.3896	13.9451	13.5064	13.5968	14.0686	13.4011	11.8973	13.346	13.3556	12.5301	13.167	13.6359	13.4433	13.3801	13.1385	12.6133
238		0.301346	0.352363	Q57WB4;Q57WB2	Tryparedoxin	Tb03.28C22.710 Tb927.3.3780	Trypanosoma brucei brucei (strain 927/4 GUTat10.1)	144	15891		5	5	5	50	50	50	114.89	8747200	57	12.3659	16.1909	12.8165	15.3097	13.1365	15.6272	15.713	15.8191	15.8797	15.8565	15.6046	15.6791	15.899	15.8658	15.8732	15.7329	15.7979	15.6308	15.5889	12.3836	15.9932	15.7417	16.0803	15.9679	15.9434	15.6025	15.0853	12.3302	15.2507
239		0.134578	0.0459904	Q57WH0	C2 domain-containing protein	Tb07.28B13.500 Tb927.7.3550	Trypanosoma brucei brucei (strain 927/4 GUTat10.1)	1241	138164		7	7	7	6.3	6.3	6.3	68.362	3296300	27	13.2977	12.095	13.2492	12.763	12.3776	13.4201	13.3252	13.7255	13.5932	13.7759	13.8161	13.7742	13.6666	13.6024	13.5953	13.6793	13.7524	13.9337	13.6545	13.7239	13.5446	13.7294	12.9786	13.5277	13.7832	13.8207	11.8523	11.4813	11.8703
240		0.602192	-0.30054	Q57WH7	tyrosine--tRNA ligase (EC 6.1.1.1) (Tyrosyl-tRNA synthetase)	Tb07.28B13.380 Tb927.7.3620	Trypanosoma brucei brucei (strain 927/4 GUTat10.1)	697	76658		5	5	5	9	9	9	75.303	2086500	37	13.2894	12.848	12.8928	12.5606	12.5005	12.8494	13.5825	13.4605	13.5141	12.2288	13.9607	13.9025	13.7453	13.4099	13.3815	13.8271	13.7451	13.8693	13.8984	13.4752	13.5307	13.5252	13.6929	13.4407	14.0301	13.9075	12.2539	12.7279	11.4384
241		0.270696	0.0799641	Q57WJ7;Q57XZ9	Calpain, putative	Tb08.28A12.350 Tb927.8.8330	Trypanosoma brucei brucei (strain 927/4 GUTat10.1)	888	98458	ACT_SITE 476; /evidence="ECO:0000256|PIRSR:PIRSR622684-1"	12	12	12	19	19	19	323.31	17359000	150	15.3573	16.1744	15.1638	15.5011	14.3115	15.139	15.214	15.4604	15.3602	15.2661	15.4228	15.8847	15.2909	15.3492	15.451	15.3934	15.2593	15.2695	15.3217	14.9638	15.2083	15.37	15.545	15.1645	15.3245	15.6113	15.5948	16.5637	15.8769
242		0.594778	0.746412	Q57WS0	protein disulfide-isomerase (EC 5.3.4.1)	Tb07.27M11.560 Tb927.7.1300	Trypanosoma brucei brucei (strain 927/4 GUTat10.1)	377	41940		4	4	4	13	13	13	53.979	1877300	9	12.6971	13.3462	12.7643	13.1726	13.4805	11.757	14.7282	14.2883	14.2349	11.3539	14.882	14.2766	12.8197	14.3836	12.5838	14.1046	14.5807	14.4089	14.385	12.1412	14.4184	12.4124	12.8336	12.9875	12.2697	13.2331	12.2928	12.6774	12.1119
243		0.708407	-0.389215	Q57WT9	Asparagine synthetase a, putative (EC 6.3.1.1)	Tb07.27M11.260 Tb927.7.1110	Trypanosoma brucei brucei (strain 927/4 GUTat10.1)	351	39597		2	2	2	8.3	8.3	8.3	12.77	922180	8	12.4064	13.1354	12.5506	11.7673	12.9867	13.2913	12.0276	13.177	12.1815	11.7771	12.6336	12.6298	13.3773	11.5209	12.4097	12.668	12.5211	12.4366	12.485	12.8282	13.6202	12.5664	13.5895	12.8193	12.4394	12.5794	12.4942	11.6249	12.6185
244		0.743649	-0.103342	Q57WX6;Q57VT8;Q383F6;Q580B5	Dynein heavy chain, putative	Tb03.27F10.490 Tb927.3.930	Trypanosoma brucei brucei (strain 927/4 GUTat10.1)	4639	531415		28	28	27	8.1	8.1	7.9	323.31	17867000	167	12.9107	12.7185	12.9995	12.5369	12.1932	15.7637	15.6484	15.6489	15.7715	15.3012	15.727	15.6384	16.0654	16.1407	15.9077	15.957	16.0867	15.6818	15.8348	15.761	15.835	15.8378	15.6929	15.6523	15.5851	15.8584	12.4296	11.6153	12.4644
245		0.0283839	0.0470819	Q57WX9	Protein transport protein Sec61 gamma subunit, putative	Tb03.27F10.420 Tb927.3.960	Trypanosoma brucei brucei (strain 927/4 GUTat10.1)	69	7668		2	2	2	43.5	43.5	43.5	13.787	2488000	13	12.9143	12.8762	13.2464	12.2954	13.807	11.7078	11.8905	14.2422	14.4938	12.4068	13.1967	12.6641	12.4638	12.3388	12.3253	14.863	12.8351	12.5024	12.6445	13.3412	11.8757	15.1135	12.6873	12.1373	12.634	12.4834	12.5868	12.7908	13.5119
246		0.816233	0.274859	Q57WZ3	GTP-binding nuclear protein	Tb03.27F10.90 Tb927.3.1120	Trypanosoma brucei brucei (strain 927/4 GUTat10.1)	217	24406		6	6	6	34.1	34.1	34.1	97.444	6032900	37	14.5165	11.5506	12.5191	14.5586	13.0977	14.5994	15.0709	15.1653	14.9223	14.9342	15.469	15.5515	15.476	14.9869	14.8247	15.2087	14.7295	14.8469	14.4236	14.3059	14.5163	15.0303	15.366	14.8663	14.812	14.8917	12.2025	12.0849	10.7496
247		0.38836	-0.197047	Q57X06	AB hydrolase-1 domain-containing protein	Tb08.26E13.490 Tb927.8.5760	Trypanosoma brucei brucei (strain 927/4 GUTat10.1)	478	53810		2	2	2	6.3	6.3	6.3	54.607	550560	7	13.21	13.4965	13.3823	12.2183	12.6176	12.4191	12.049	11.9851	12.7912	12.378	12.7418	13.6425	12.408	12.9206	11.9254	12.9149	12.4846	12.7637	12.3768	12.8596	12.9999	12.4668	12.7762	12.5214	12.6739	13.0882	11.4297	11.2921	11.2601
248		0.576282	0.714879	Q57X64	Adenosine 5'-monophosphoramidase, putative	Tb07.26A24.920 Tb927.7.4480	Trypanosoma brucei brucei (strain 927/4 GUTat10.1)	141	15550	ACT_SITE 100; /note="Tele-AMP-histidine intermediate"; /evidence="ECO:0000256|PIRSR:PIRSR601310-1"	3	3	3	35.5	35.5	35.5	26.359	2859700	23	12.6529	14.9943	12.99	14.1714	13.0733	13.8499	14.2983	15.3977	14.8924	14.272	13.0397	12.9961	14.8082	12.89	14.7928	13.204	14.1456	12.7991	14.7011	11.9489	15.2759	12.1484	12.5919	14.4824	12.6995	14.5949	14.8331	12.1099	11.4995
249		0.332423	-0.213778	Q57X66	PX domain-containing protein	Tb07.26A24.860 Tb927.7.4500	Trypanosoma brucei brucei (strain 927/4 GUTat10.1)	528	58429		2	2	2	5.1	5.1	5.1	28.831	782410	6	13.5794	14.0034	11.9908	12.3706	12.5129	12.4675	12.4302	11.6083	12.8234	11.7412	12.7149	13.458	12.4535	12.4459	12.2236	12.3284	12.8863	12.8896	12.8577	12.3497	12.3504	12.3605	12.7402	12.6623	13.4484	12.8286	11.537	11.9106	13.357
250		1.43491	-1.1438	Q57X68	Thioredoxin domain-containing protein	Tb07.26A24.810 Tb927.7.4520	Trypanosoma brucei brucei (strain 927/4 GUTat10.1)	201	22315		4	4	4	27.9	27.9	27.9	66.571	4170700	36	13.3661	12.3461	13.306	12.7012	14.6691	13.0101	14.8572	15.1307	14.9692	14.0185	11.9364	12.9525	15.1279	15.0038	14.8432	14.2529	15.1373	12.8528	14.64	15.0287	15.0928	14.9248	15.6094	15.1538	14.4786	14.593	11.9818	13.3402	12.7879
251	+	1.87004	1.21073	Q57X73	Nucleoside hydrolase, putative (EC 3.2.2.1)	Tb07.26A24.720 Tb927.7.4570	Trypanosoma brucei brucei (strain 927/4 GUTat10.1)	357	39391	BINDING 11; /ligand="Ca(2+)"; /ligand_id="ChEBI:CHEBI:29108"; /evidence="ECO:0007829|PDB:3FZ0"; BINDING 16; /ligand="Ca(2+)"; /ligand_id="ChEBI:CHEBI:29108"; /evidence="ECO:0007829|PDB:3FZ0"; BINDING 131; /ligand="Ca(2+)"; /ligand_id="ChEBI:CHEBI:29108"; /evidence="ECO:0007829|PDB:3FZ0"; BINDING 280; /ligand="Ca(2+)"; /ligand_id="ChEBI:CHEBI:29108"; /evidence="ECO:0007829|PDB:3FZ0"	2	2	2	10.6	10.6	10.6	51.616	2320500	25	12.9127	13.6821	12.4305	13.4098	13.1758	14.4006	14.3803	12.0914	14.1091	13.863	14.2418	12.478	11.926	12.6479	12.5263	11.9073	11.7762	11.631	13.0558	12.3265	12.1682	11.8724	12.8601	12.4851	13.4423	11.9345	12.7542	12.0672	13.1943
252		0.0813648	0.0493488	Q57X86	Uncharacterized protein	Tb07.26A24.470 Tb927.7.4700	Trypanosoma brucei brucei (strain 927/4 GUTat10.1)	698	77701		3	3	3	6.3	6.3	6.3	203.9	1588800	39	13.6376	12.353	12.7754	13.013	13.2286	13.3688	13.2297	13.4239	13.3712	12.7088	13.5892	13.8392	12.6083	13.3177	13.6823	13.4974	12.7066	13.73	13.7637	12.9078	12.8403	13.6762	13.6003	12.6768	13.7279	13.7561	13.2847	12.2313	12.4899
253		0.995138	-0.893832	Q57X93	Peptidyl-prolyl cis-trans isomerase (PPIase) (EC 5.2.1.8)	Tb07.26A24.370 Tb927.7.4770	Trypanosoma brucei brucei (strain 927/4 GUTat10.1)	173	18590		4	4	4	30.6	30.6	30.6	54.828	4321100	19	15.826	12.8417	15.9825	13.0579	13.345	14.5761	14.4075	15.0546	14.8852	11.9639	12.5432	14.9438	15.5599	15.5646	11.9625	15.0112	15.2681	14.5958	15.0467	15.0808	14.9805	15.0207	15.7713	14.6452	14.6773	14.4553	11.4351	10.4275	12.8791
254		1.32985	-0.346261	Q57XC5	Ubiquitin-like 1-activating enzyme E1A	Tb08.26A17.680 Tb927.8.2640	Trypanosoma brucei brucei (strain 927/4 GUTat10.1)	1055	116407	ACT_SITE 612; /note="Glycyl thioester intermediate"; /evidence="ECO:0000256|PROSITE-ProRule:PRU10132"	7	7	7	10.2	10.2	10.2	240.35	3357300	49	14.2308	12.057	12.696	12.8162	13.4669	13.5326	13.4685	14.0761	13.764	13.2865	13.8628	13.7428	13.7764	13.6766	14.1592	13.9818	13.7017	13.8745	13.7699	13.8741	13.5602	14.1509	14.2981	13.6948	14.1782	14.4011	11.4661	11.5799	13.2175
255		0.716077	0.474955	Q57XD5	propanoyl-CoA C-acyltransferase (EC 2.3.1.176) (Propanoyl-CoA C-acyltransferase)	Tb08.26A17.500 Tb927.8.2540	Trypanosoma brucei brucei (strain 927/4 GUTat10.1)	438	46245		3	3	3	12.1	12.1	12.1	129.26	950420	9	12.3739	12.9113	13.0313	12.9715	13.725	13.712	13.6327	12.9492	13.2753	11.6964	12.7959	12.4868	12.1132	12.3183	12.4295	11.6344	12.4757	12.3618	13.352	11.9638	12.8584	13.276	12.3375	12.2149	12.9175	11.6554	13.1529	11.8866	12.3294
256		0.177441	0.276433	Q57XH7	Phosphoacetylglucosamine mutase (PAGM) (EC 5.4.2.3) (Acetylglucosamine phosphomutase) (N-acetylglucosamine-phosphate mutase)	Tb08.25L8.80 Tb927.8.980	Trypanosoma brucei brucei (strain 927/4 GUTat10.1)	602	64951	ACT_SITE 82; /note="Phosphoserine intermediate"; /evidence="ECO:0000256|PIRSR:PIRSR016408-1"	2	2	2	3.7	3.7	3.7	28.603	1323700	13	13.3763	11.7775	13.0631	12.6195	13.5394	13.1939	13.596	14.4623	12.0262	13.0362	11.999	14.4651	11.9757	14.4246	12.604	12.0854	12.9246	14.8691	12.3162	11.6622	11.9863	14.8809	14.7065	12.3256	12.4279	12.8541	12.7145	12.5104	13.5731
257		1.15791	-0.255989	Q57XJ5	ADP-ribosylation factor-like protein 3A, putative	Tb03.25B21.123 Tb927.3.3450	Trypanosoma brucei brucei (strain 927/4 GUTat10.1)	178	19881		4	4	4	29.2	29.2	29.2	166.48	4549200	46	12.8528	12.2519	12.8753	13.2693	14.2436	14.4698	14.3869	14.4376	14.7612	14.8722	14.2528	14.5983	14.7642	13.7429	14.6431	14.4403	15.2098	14.3996	14.3716	15.105	14.8241	14.803	15.0171	14.9226	14.511	14.3879	13.4013	12.4384	11.2405
258		0.49129	-1.02557	Q57XK6	U-box domain-containing protein	Tb03.25B21.20 Tb927.3.3560	Trypanosoma brucei brucei (strain 927/4 GUTat10.1)	624	69088		8	8	8	17.8	17.8	17.8	162.49	31551000	66	13.3449	11.8191	13.3243	19.2919	13.8052	17.7336	11.5048	18.466	18.4912	18.0368	18.6438	18.6851	18.2547	18.0761	18.4954	18.5818	18.305	18.3564	18.1082	18.3964	18.5479	18.5236	18.5578	18.2641	17.6835	18.7671	17.3855	17.714	12.5297
259	+	3.67126	-0.464912	Q57XK9;Q57XL0	DUF4201 domain-containing protein	Tb07.22O10.860 Tb927.7.2650	Trypanosoma brucei brucei (strain 927/4 GUTat10.1)	537	62172		4	4	4	7.1	7.1	7.1	55.693	3234800	46	12.9619	12.4452	12.5014	13.4129	12.967	13.914	13.9403	13.7262	13.9991	13.8531	14.3309	14.1305	11.4464	14.5479	13.8007	14.0652	14.4989	14.3946	14.1406	14.6243	14.605	14.3828	14.2976	14.5038	14.3951	14.34	13.1276	12.8067	12.8826
260		0.296324	0.456654	Q57XQ5	Uncharacterized protein	Tb07.22O10.120 Tb927.7.2190	Trypanosoma brucei brucei (strain 927/4 GUTat10.1)	266	29242		2	2	2	7.5	7.5	7.5	12.891	1415900	8	13.6048	13.0962	13.6611	13.1674	12.9719	14.851	12.5784	12.7734	12.6356	14.1021	13.7229	12.389	14.4902	14.733	12.1748	11.6481	14.9681	12.1853	13.0633	14.7129	12.2755	13.0692	11.9433	14.8368	12.2419	10.7762	12.7357	12.6716	10.8761
261		0.148341	0.219971	Q57XQ9	Methyltransferase domain-containing protein	Tb07.21H15.580 Tb927.7.6890	Trypanosoma brucei brucei (strain 927/4 GUTat10.1)	254	28794		2	2	2	8.7	8.7	8.7	23.016	1235500	27	12.5458	14.1009	12.7919	13.4002	12.865	14.1557	13.445	14.2711	14.3114	11.3225	12.2716	14.0152	14.0831	13.8711	13.6958	12.0506	13.1501	12.389	12.6771	12.1381	14.1592	14.1554	14.3402	12.8196	12.3224	12.3178	12.2025	11.6418	13.2259
262		0.21014	0.669478	Q57XX0	40S ribosomal protein S25	Tb03.1J15.510 Tb10.70.4800 Tb927.3.1370	Trypanosoma brucei brucei (strain 927/4 GUTat10.1)	113	12560		2	2	2	15	15	15	22.551	12260000	19	12.7985	12.9592	16.7216	13.0746	13.2953	16.4738	12.4458	17.05	16.9756	16.8402	17.329	13.1394	16.7533	17.7243	12.6322	17.3195	12.0417	13.0752	17.5433	16.9098	17.6093	17.4257	12.0356	17.2108	12.5495	11.8267	13.5677	11.4769	11.632
263		0.189704	-0.144049	Q57XX1	ATP synthase subunit beta (EC 7.1.2.2)	Tb03.1J15.500 Tb927.3.1380	Trypanosoma brucei brucei (strain 927/4 GUTat10.1)	519	55776		3	3	3	9.4	9.4	9.4	26.163	933800	13	13.3957	13.3552	12.5787	12.7151	13.9073	12.8132	12.8965	13.5108	12.2234	12.5656	11.8212	12.8854	11.5302	13.4653	13.2893	12.6565	13.3536	12.3254	13.4553	11.901	12.7669	13.5554	12.2669	13.2418	13.3417	12.6507	12.9205	12.4761	12.1565
264		1.18656	0.403434	Q57Y40	Monoglyceride lipase, putative	Tb04.1D20.80 Tb927.4.4360	Trypanosoma brucei brucei (strain 927/4 GUTat10.1)	310	34992		7	7	6	33.9	33.9	28.4	323.31	7785000	70	13.2649	12.4112	12.4667	12.316	13.7235	15.12	15.0235	14.6892	14.9348	15.0104	14.3003	14.2805	14.9861	15.3467	14.3156	14.0717	15.1419	14.1017	13.8639	14.9467	14.4218	14.2291	14.1211	14.8	13.8405	14.1755	12.8825	10.5653	12.524
265		0.993673	-1.51831	Q57YA3	Histone H2A	Tb07.13M20.520 Tb07.13M20.510 Tb07.13M20.530 Tb07.13M20.540 Tb07.13M20.550 Tb07.13M20.560 Tb07.13M20.570 Tb07.13M20.580 Tb07.13M20.590 Tb07.13M20.600 Tb07.13M20.610 Tb07.13M20.620 Tb07.13M20.630 Tb927.7.2820 Tb927.7.2830 Tb927.7.2840 Tb927.7.2850 Tb927.7.2860 Tb927.7.2870 Tb927.7.2880 Tb927.7.2890 Tb927.7.2900 Tb927.7.2910 Tb927.7.2920 Tb927.7.2930 Tb927.7.2940	Trypanosoma brucei brucei (strain 927/4 GUTat10.1)	134	14212		6	6	6	28.4	28.4	28.4	323.31	23436000	75	13.5993	17.3982	17.9456	17.618	18.0165	16.0378	13.7584	14.6492	14.7447	16.3065	17.8311	11.9135	16.6291	16.8174	16.5388	14.7031	16.7627	17.3856	17.335	16.9938	14.9959	17.2194	17.4443	17.1652	17.429	14.6218	18.4757	18.6988	19.3305
266		0.963537	0.620032	Q57YA8;Q57YB2	Nitroreductase domain-containing protein	Tb07.13M20.460 Tb927.7.2980	Trypanosoma brucei brucei (strain 927/4 GUTat10.1)	190	21242		3	3	3	24.2	24.2	24.2	45.817	998090	8	12.7181	12.2401	13.0737	12.7379	12.8465	12.6243	12.4317	14.0275	12.3985	12.3718	13.9821	14.1349	13.4389	12.504	12.6568	12.665	12.8576	11.9571	12.5828	12.89	12.697	12.4793	13.1125	12.0266	12.0882	12.3369	12.8671	12.2838	12.7929
267		0.280017	0.182349	Q57YC8	Mu-adaptin 1, putative	Tb07.13M20.120 Tb927.7.3180	Trypanosoma brucei brucei (strain 927/4 GUTat10.1)	432	49236		3	3	3	10.2	10.2	10.2	115.53	841700	11	12.7139	12.6686	13.181	13.7251	12.9455	12.7306	12.6457	13.3214	13.0601	12.6009	11.9029	13.2719	11.9227	13.0429	13.3887	12.9528	13.0451	11.8204	12.3543	12.4148	12.9755	12.8796	12.4557	12.4025	13.4319	11.6972	12.5078	13.103	12.4869
268		0.832788	-0.382755	Q57YL6	40S ribosomal protein S8	Tb08.11J15.560 Tb08.11J15.570 Tb927.8.6150 Tb927.8.6160	Trypanosoma brucei brucei (strain 927/4 GUTat10.1)	220	24937		6	6	6	35.9	35.9	35.9	251.06	6996000	57	15.2154	12.6555	15.4609	15.0592	15.002	15.5193	15.1311	14.769	14.9832	15.7135	15.094	14.5929	15.8409	15.6518	15.0077	14.7185	15.3472	14.4695	15.1134	16.0315	15.7041	14.9526	15.9917	15.8729	14.8074	15.1221	15.1136	12.5104	14.3342
269		0.311157	0.102945	Q57YQ4	3-methylcrotonyl-CoA carboxylase, putative	Tb08.10K10.840 Tb927.8.6970	Trypanosoma brucei brucei (strain 927/4 GUTat10.1)	678	73907		12	12	12	25.2	25.2	25.2	323.31	8902800	117	14.0826	13.2667	13.0592	12.6179	13.0239	14.0989	13.9997	14.5321	14.576	14.248	14.4257	14.7517	14.6769	14.4873	14.4921	14.6499	14.7811	14.6294	14.7351	14.3463	14.312	14.1864	14.5127	14.3377	13.722	14.4945	12.9464	11.5064	13.2895
270		1.3135	-0.30861	Q57YR7	Acetyl-CoA carboxylase, putative (EC 6.4.1.2)	Tb08.10K10.720 Tb927.8.7100	Trypanosoma brucei brucei (strain 927/4 GUTat10.1)	2181	242915		90	90	90	57	57	57	323.31	1096900000	2313	19.2409	16.8467	19.3235	19.1967	19.3	19.8703	19.8633	20.4866	20.5385	19.8602	20.5112	20.5189	20.5537	20.5336	20.7522	20.7615	20.4891	20.7653	20.7681	20.4246	20.4047	20.6019	20.7094	20.3949	20.6721	20.6018	17.0722	17.3949	17.1777
271		0.0458608	-0.0468146	Q584K4;Q57YU3	Calreticulin	Tb04.3M17.390 Tb927.4.5010	Trypanosoma brucei brucei (strain 927/4 GUTat10.1)	395	45043		6	6	6	24.6	24.6	24.6	163.54	2853600	27	13.5596	14.1981	13.1264	11.6868	14.0412	13.9418	13.3274	13.8079	13.969	14.5176	13.2022	12.9758	14.674	14.6411	13.7102	13.906	13.9159	12.1438	13.371	14.911	13.7751	12.336	13.4771	14.3482	13.7358	13.4862	14.5834	11.696	11.3675
272		0.465245	-0.0950342	Q57YW0	Glycerol-3-phosphate dehydrogenase [NAD(+)] (EC 1.1.1.8)	Tb08.28L1.740 Tb927.8.3530	Trypanosoma brucei brucei (strain 927/4 GUTat10.1)	354	37805	ACT_SITE 203; /note="Proton acceptor"; /evidence="ECO:0000256|PIRSR:PIRSR000114-1"	14	14	14	50.6	50.6	50.6	323.31	141870000	416	18.1063	19.4856	18.1592	18.4626	18.2455	18.4422	18.5345	18.7985	18.7857	18.6437	19.0642	19.0167	18.7033	18.8811	18.6578	18.6559	18.8357	18.9715	18.9413	18.8183	18.7632	18.867	18.8121	18.7557	19.0568	18.8778	19.0459	18.9338	18.9296
273		0.0793426	-0.0200624	Q57YZ8	T-complex protein 1 subunit gamma	Tb08.28L1.90 Tb927.8.3150	Trypanosoma brucei brucei (strain 927/4 GUTat10.1)	556	60817		10	10	10	27.7	27.7	27.7	323.31	10459000	119	13.2449	12.2125	13.8547	13.4248	13.0575	14.7305	14.7221	14.9413	14.8418	14.6924	15.0992	15.0921	14.8509	14.8901	14.8615	14.9739	14.8494	14.8023	14.9492	14.834	14.6795	14.889	15.0389	14.6869	14.9913	15.1402	12.0304	11.9549	11.3479
274		0.577231	-0.738675	Q57Z03	Major vault protein	Tb927.5.4460	Trypanosoma brucei brucei (strain 927/4 GUTat10.1)	838	94103		4	4	4	5.6	5.6	5.6	70.747	3981200	17	13.0615	11.5871	12.9776	12.4059	13.101	14.6406	11.4785	13.4021	11.7668	14.8818	14.5113	14.7842	14.9991	12.5	14.3479	14.7197	14.7876	14.688	14.1933	14.8063	14.8497	14.7058	14.4685	14.7987	14.4153	12.5915	12.0556	12.7987	11.1601
275		0.518978	-0.546237	Q57Z07	RNA helicase (EC 3.6.4.13)	Tb05.45E22.770 Tb927.5.4420	Trypanosoma brucei brucei (strain 927/4 GUTat10.1)	632	68786		3	3	3	5.5	5.5	5.5	28.082	1869200	12	13.0774	12.5953	12.8136	12.8033	13.3065	13.9885	11.868	12.5709	12.2806	13.7669	14.226	12.8848	12.7691	14.172	12.6512	12.375	14.1124	12.1505	11.9583	13.8329	12.6003	11.9173	14.1025	14.0865	14.3172	14.5528	11.987	13.3314	12.3053
276		0.046477	0.0516	Q57Z31	Histone H4	Tb05.45E22.470 Tb05.45E22.480 Tb05.45E22.490 Tb05.45E22.500 Tb05.45E22.510 Tb05.45E22.520 Tb05.45E22.530 Tb05.45E22.540 Tb05.45E22.550 Tb05.45E22.560 Tb927.5.4170 Tb927.5.4180 Tb927.5.4190 Tb927.5.4200 Tb927.5.4210 Tb927.5.4220 Tb927.5.4230 Tb927.5.4240 Tb927.5.4250 Tb927.5.4260	Trypanosoma brucei brucei (strain 927/4 GUTat10.1)	100	11142		11	11	8	48	48	33	323.31	126450000	208	17.4507	21.5367	17.396	20.0949	14.3409	16.5914	16.5895	16.196	16.3605	16.787	16.5551	16.7735	17.2566	17.0742	16.6186	16.6447	17.0376	13.7575	16.801	17.2	17.3023	16.2607	16.5367	17.2679	16.5534	14.3707	21.5937	21.5322	21.5569
277		0.21993	-0.073246	Q57Z55	Calcium-transporting ATPase (EC 7.2.2.10)	Tb05.27M3.570 Tb927.5.3400	Trypanosoma brucei brucei (strain 927/4 GUTat10.1)	1011	110318		9	9	9	10	10	10	167.05	9764300	52	13.094	12.9164	13.3549	13.386	12.6987	16.06	15.9747	16.3998	16.2667	16.2883	16.4631	16.2762	16.4013	16.2242	15.1777	16.5562	15.2563	16.5763	16.4439	16.4856	16.4733	16.7908	15.849	16.2069	16.0204	16.4157	13.2746	12.8548	12.3111
278		0.260037	-0.0761205	Q57ZC7	Putative enoyl-CoA reductase (Putative 3-oxo-5-alpha-steroid 4-dehydrogenase) (EC 1.3.1.-)	ENCR Tb03.30P12.550 Tb927.3.1840	Trypanosoma brucei brucei (strain 927/4 GUTat10.1)	298	33355		4	4	4	13.8	13.8	13.8	75.561	10629000	73	12.5633	12.5638	15.4014	14.7975	12.8451	15.4531	15.6474	15.7733	15.8168	15.4338	15.7626	15.7975	15.9555	16.196	15.6008	15.5179	15.7049	15.5025	15.6407	15.9399	15.9581	15.7787	15.8987	15.8934	15.5692	15.1792	12.8196	11.9721	13.4833
279		0.829634	-0.571183	Q57ZH2;Q57ZH1	60S ribosomal protein L23a	Tb07.27E10.400 Tb927.7.5170	Trypanosoma brucei brucei (strain 927/4 GUTat10.1)	164	18170		4	4	4	30.5	30.5	30.5	85.455	3685500	40	14.3853	12.3256	12.492	12.985	13.6867	14.1205	14.301	14.207	14.1226	14.1947	14.469	12.4408	14.9248	15.012	14.6776	14.2731	14.7019	12.5315	14.5454	15.2418	15.0622	13.1928	14.7262	14.9592	14.4064	14.2652	12.6883	12.4081	11.5759
280		0.827287	1.24269	Q57ZI7	60S ribosomal protein L19, putative	Tb07.27E10.170 Tb07.27E10.210 Tb927.7.5000 Tb927.7.5020	Trypanosoma brucei brucei (strain 927/4 GUTat10.1)	260	29409		2	2	2	8.8	8.8	8.8	54.074	7502500	33	12.9169	13.2532	13.4571	13.5296	13.6488	15.7932	15.8232	15.9282	15.5198	15.8814	15.7898	16.0563	12.153	16.2678	16.2647	11.8557	16.1638	16.162	16.1344	16.3033	13.9136	16.0139	12.2861	11.2253	16.0971	16.2536	12.0076	11.5992	12.4344
281		0.296719	-0.188773	Q57ZL2	Intraflagellar transport protein 56 homolog (Putative IFT protein C3)	PIFTC3; Tb927.3.3000	Trypanosoma brucei brucei (strain 927/4 GUTat10.1)	566	64892		3	3	3	6.2	6.2	6.2	27.986	990730	8	13.5153	13.0146	13.0047	13.2238	12.8247	12.1706	12.7048	12.8654	11.5221	12.3766	13.1554	12.0692	12.6342	12.7964	12.4323	13.3113	13.2629	13.6365	12.4083	11.781	13.2469	12.4184	12.4541	12.5044	12.7588	13.0218	13.3685	13.0399	12.6302
282		0.294938	0.106299	Q57ZL6	Inosine-adenosine-guanosine-nucleoside hydrolase (EC 3.2.2.1)	Tb03.27C5.420 Tb927.3.2960	Trypanosoma brucei brucei (strain 927/4 GUTat10.1)	327	35848		5	5	5	20.8	20.8	20.8	174.55	6385400	54	12.8577	13.3958	15.5829	14.5808	13.1926	15.0806	15.0984	15.3317	15.378	15.312	15.5826	15.0981	15.0632	14.9479	15.302	15.349	14.8755	14.9489	14.9435	15.2022	14.819	15.6947	15.3936	14.5982	15.1032	15.3264	11.3352	11.1071	11.8466
283		1.46934	2.15043	Q57ZT3	Translation initiation factor, putative	Tb05.26K5.1010 Tb927.5.2570	Trypanosoma brucei brucei (strain 927/4 GUTat10.1)	696	79811		5	5	5	9.9	9.9	9.9	33.837	10800000	10	18.936	12.3969	12.772	16.9955	13.2053	12.9398	17.8505	12.5481	16.1003	16.3053	15.6301	11.5815	12.2748	17.2033	12.2804	11.3493	17.489	13.5445	12.7562	12.611	13.2155	12.9144	12.3541	12.1526	12.6838	11.9712	12.6043	12.2311	12.4764
284		1.03464	-0.160188	Q57ZX0	Stress-induced protein sti1, putative	Tb05.26K5.210 Tb927.5.2940	Trypanosoma brucei brucei (strain 927/4 GUTat10.1)	550	62328		13	13	13	26	26	26	323.31	9351400	99	14.74	12.707	14.9208	14.906	15.4119	14.7306	15.0046	14.787	14.9122	14.9772	15.0646	15.0847	15.1699	15.0553	14.8521	15.1206	15.1242	15.0146	14.9273	15.4137	14.8615	15.0422	15.1503	15.0788	15.2236	14.9122	12.2546	11.626	14.8777
285		0.570583	0.281293	Q580A4	AP-1 complex subunit gamma	Tb04.5E12.910 Tb927.4.760	Trypanosoma brucei brucei (strain 927/4 GUTat10.1)	801	87345		3	3	3	6.1	6.1	6.1	52.267	1035000	26	11.9885	13.2652	12.6389	12.3423	12.8906	13.3072	13.0549	13.0065	13.0767	12.5412	12.8165	11.7242	12.8881	13.4689	13.5	13.1296	12.4222	13.0957	12.9115	12.7744	12.9455	12.127	12.6386	12.7654	11.974	12.3332	12.4795	12.2548	10.4158
286		0.0590397	0.0513695	Q580D6	H(+)-transporting two-sector ATPase (EC 7.1.2.2)	Tb04.5E12.370 Tb927.4.1080	Trypanosoma brucei brucei (strain 927/4 GUTat10.1)	610	67750		5	5	5	10.2	10.2	10.2	297.98	2993800	39	13.0928	13.3357	13.0391	12.3992	11.8677	13.8667	13.9629	13.673	13.8018	14.1208	14.0005	12.8722	13.9637	14.1223	13.8291	13.8631	13.9989	14.0655	13.9905	13.8807	14.0369	13.8372	12.1342	13.6572	14.181	14.211	12.4541	11.2427	13.0444
287		0.446917	0.36357	Q580G3	Lysine--tRNA ligase (EC 6.1.1.6) (Lysyl-tRNA synthetase)	Tb08.29O9.340 Tb927.8.1600	Trypanosoma brucei brucei (strain 927/4 GUTat10.1)	584	66786		2	2	2	5.7	5.7	5.7	63.558	785880	5	12.8587	12.3917	12.9863	11.3686	13.4852	12.2016	13.6714	12.6605	11.7008	14.1097	12.7353	12.8415	13.0835	12.5173	12.9665	13.4974	13.0465	11.9756	12.6333	11.614	12.7106	12.4603	12.5515	12.4998	13.4875	12.0521	12.5545	13.4094	12.0355
288		1.07974	2.2331	Q580G8	Paraflagellar rod component	Tb08.29O9.260 Tb927.8.1550	Trypanosoma brucei brucei (strain 927/4 GUTat10.1)	778	88179		3	3	3	5.9	5.9	5.9	106.92	9935400	11	11.8066	11.8489	13.0104	13.2318	12.4392	17.8641	17.694	12.0616	18.2486	12.9997	12.1447	11.7158	17.2097	17.4801	11.9257	18.3029	12.7605	13.3982	11.9004	12.6562	12.134	12.6983	13.1139	12.8978	11.5528	12.0439	11.3972	12.1605	12.471
289		0.687517	0.469528	Q580H2	Probable eukaryotic initiation factor 4A (EC 3.6.4.13) (ATP-dependent RNA helicase eIF4A)	Tb08.29O9.160 Tb927.8.1510	Trypanosoma brucei brucei (strain 927/4 GUTat10.1)	569	62440		4	4	4	9.3	9.3	9.3	24.006	1636900	11	13.5579	12.3465	12.8764	12.5378	13.5785	13.1277	13.2849	13.1503	12.5801	13.0977	12.3158	12.2499	12.4079	13.5028	11.666	13.0176	12.0249	13.2972	13.5309	13.1312	10.981	12.163	13.4427	12.5391	11.8262	12.4367	12.3103	10.867	11.8219
290		0.175927	-0.343282	Q580K6	40S ribosomal protein S15a, putative	Tb03.26J7.620 Tb11.02.4000 Tb927.3.4360	Trypanosoma brucei brucei (strain 927/4 GUTat10.1)	130	14645		2	2	2	19.2	19.2	19.2	199.53	5264800	46	13.3502	12.1554	13.5714	13.2377	14.8053	11.5283	15.4591	15.425	15.5119	14.5393	15.688	14.702	14.629	15.3613	15.3309	15.2661	14.2899	15.8869	15.6104	11.7873	15.6206	15.2258	15.3684	15.6182	15.8183	15.8179	13.5359	11.212	11.8671
291		1.11349	-0.151771	Q580L2	73 kDa paraflagellar rod protein	Tb03.26J7.510 Tb03.26J7.530 Tb03.26J7.550 Tb03.26J7.570 Tb03.26J7.590 Tb927.3.4290 Tb927.3.4300 Tb927.3.4310 Tb927.3.4320 Tb927.3.4330	Trypanosoma brucei brucei (strain 927/4 GUTat10.1)	589	68683		33	33	33	65	65	65	323.31	66178000	553	16.0768	17.9825	16.2419	16.6876	16.0518	16.3289	16.3013	16.5437	16.6561	16.4611	16.5268	16.6945	16.8506	16.9208	16.6249	16.7326	16.818	16.561	16.5907	16.6693	16.6164	16.7264	16.9354	16.536	16.5489	16.5424	18.0394	17.9661	18.023
292		0.0513928	0.0180956	Q580N5;Q580N2;Q580N4;Q580N3;Q580N1	Nodulin-like domain-containing protein	Tb03.26J7.120 Tb927.3.4070	Trypanosoma brucei brucei (strain 927/4 GUTat10.1)	585	64327		10	10	10	17.9	17.9	17.9	323.31	29662000	151	15.3805	15.9892	15.5321	16.3976	15.218	16.2716	16.158	16.4588	16.5501	16.0939	16.4774	16.2886	16.6241	16.2046	16.1649	16.2646	16.7899	16.8739	16.6796	15.9275	16.2318	16.2486	16.3413	16.0641	16.7079	16.6507	17.3812	17.2409	17.159
293		0.0592599	0.0721403	Q580S2;Q381N6;Q57TX7	Tb-292 membrane associated protein	Tb03.5L5.760 Tb927.3.5530	Trypanosoma brucei brucei (strain 927/4 GUTat10.1)	2463	279196		2	2	2	13.4	13.4	13.4	30.692	1922200	23	12.0395	13.213	12.9756	12.4171	12.9996	13.8334	13.1714	14.5899	14.533	13.6938	14.6303	15.0126	14.3376	12.719	14.5508	14.2707	13.8389	14.6588	14.9955	13.9183	12.2419	14.5864	14.8882	13.6998	14.6393	14.9855	12.4997	13.0854	11.8632
294		0.103004	0.0548355	Q580U1	Hsc70-interacting protein (Hip), putative	Tb03.5L5.520 Tb927.3.5340	Trypanosoma brucei brucei (strain 927/4 GUTat10.1)	384	42028		4	4	4	12.2	12.2	12.2	77.308	2606900	19	12.5342	12.9275	12.5569	12.5099	12.6609	13.8858	13.8442	13.9812	14.0455	13.8143	13.6462	13.8213	12.8525	14.4619	13.8474	13.8739	14.2114	12.4099	13.8648	13.7233	14.0381	12.7437	14.2192	14.2685	13.9002	13.7614	12.2937	12.1462	11.9731
295		0.236402	0.288309	Q580V7	Cofilin/actin depolymerizing factor, putative	Tb03.5L5.210 Tb927.3.5180	Trypanosoma brucei brucei (strain 927/4 GUTat10.1)	136	15119		3	3	3	33.8	33.8	33.8	63.705	1942100	20	12.6998	12.2203	12.1341	12.2437	13.2725	13.592	13.314	12.856	13.841	13.9546	12.6587	11.9307	12.1675	12.9993	13.8225	13.9479	12.4935	13.7867	13.2852	11.7109	14.864	11.7839	12.9147	13.5401	13.2073	12.1078	13.024	11.215	11.4777
296		1.13479	0.500466	Q580Z5	Nucleolar protein 56	Tb08.10J17.600 Tb927.8.3750	Trypanosoma brucei brucei (strain 927/4 GUTat10.1)	483	54358		2	2	2	8.5	8.5	8.5	21.821	686920	10	13.3635	13.5877	13.8363	12.4784	13.0844	13.8461	13.1202	12.8528	12.2855	13.2619	12.728	12.2498	12.6063	13.3005	11.9636	11.9463	13.0378	12.6091	12.6775	12.3849	11.9421	12.99	12.7715	12.422	12.0685	12.2621	12.5999	11.0335	12.4612
297		0.0567644	-0.0774132	Q581E8	Peptidase M20/M25/M40, putative	Tb06.28F21.350 Tb927.6.400	Trypanosoma brucei brucei (strain 927/4 GUTat10.1)	475	52185		4	4	4	10.9	10.9	10.9	23.193	1240800	7	13.248	12.343	12.5109	13.2979	13.8386	12.5566	11.9015	14.0148	12.2205	14.16	12.8755	13.8894	14.084	12.4073	12.3346	12.5039	12.6017	11.5932	12.6195	14.0958	12.5752	13.0477	11.9395	14.0834	14.0555	12.363	12.4986	12.8178	13.2323
298		0.847707	-0.12038	Q581Q1;Q581Q2	Ribosomal protein L3, mitochondrial, putative	Tb04.2L9.1340 Tb927.4.1800	Trypanosoma brucei brucei (strain 927/4 GUTat10.1)	429	48692		15	15	15	39.9	39.9	39.9	323.31	33238000	221	16.2217	12.149	16.1922	16.2647	15.8946	15.9556	16.2245	16.3685	16.3461	16.2243	16.1408	16.1403	16.5575	16.6672	16.341	16.4662	16.216	16.3897	16.3076	16.4777	16.3082	16.4861	16.251	16.426	16.1406	16.153	13.5904	11.607	12.2499
299		0.380272	0.418488	Q581V1	Amidinotransferase	Tb04.2L9.440 Tb927.4.1300	Trypanosoma brucei brucei (strain 927/4 GUTat10.1)	374	42015		8	8	8	35	35	35	130.82	6422100	54	13.0941	12.5013	13.2957	13.4345	14.6614	15.0573	14.6264	15.4104	15.5459	13.8901	15.0785	14.8577	14.0989	14.7236	15.361	15.3251	14.217	15.4555	14.4481	13.6484	12.3356	15.3466	14.9302	14.2069	15.6491	15.42	11.7435	12.0342	15.0543
300		0.00889398	0.0053196	Q581V4	RuvB-like helicase (EC 3.6.4.12)	Tb04.2L9.390 Tb927.4.1270	Trypanosoma brucei brucei (strain 927/4 GUTat10.1)	459	49905		1	1	1	4.4	4.4	4.4	111.28	623380	9	12.5879	13.1242	12.5234	11.9646	13.5796	12.7893	12.9683	12.4082	12.7888	12.0536	12.4623	12.7986	12.2765	12.8874	12.3789	12.225	12.4044	12.6707	12.5761	12.6278	11.8355	12.4697	12.7508	13.2812	12.4404	12.8266	12.1665	11.1906	11.2928
301		2.0914	-0.370338	Q581Z5	Golgi/lysosome glycoprotein 1	Tb08.26N11.310 Tb927.8.1870	Trypanosoma brucei brucei (strain 927/4 GUTat10.1)	616	67597		8	8	8	16.9	16.9	16.9	139.91	4748800	59	13.0142	13.4187	12.2918	12.0953	13.5072	14.552	14.6044	14.4551	14.1881	14.6477	14.3798	14.2287	14.914	14.7818	14.6454	14.6103	14.8016	14.1537	14.5102	15.0697	14.9233	14.8179	14.6561	15.1382	14.5461	14.4969	13.497	12.3589	11.9166
302		0.273944	-0.347219	Q582J4	Protein disulfide isomerase, putative (EC 5.3.4.1)	Tb07.10C21.170 Tb927.7.5790	Trypanosoma brucei brucei (strain 927/4 GUTat10.1)	135	15401		2	2	2	16.3	16.3	16.3	27.785	1517600	12	12.4196	13.6908	12.6961	12.3503	13.5839	12.3117	12.0618	12.0192	13.8521	12.2229	14.5196	14.6507	12.8281	14.0051	12.2524	12.5951	13.5936	13.969	12.3325	13.6449	13.7621	11.9479	12.9042	13.5714	14.2146	14.0235	11.8337	11.6747	12.4675
303		0.280432	-0.137278	Q582N2	60S ribosomal protein L4	Tb03.48K5.830 Tb927.3.5050	Trypanosoma brucei brucei (strain 927/4 GUTat10.1)	374	41856		11	11	11	39.8	39.8	39.8	300.42	21730000	159	16.4008	13.6985	16.5139	15.8036	16.4085	16.175	16.1231	16.0805	15.6377	16.1367	15.5342	15.7567	16.2966	16.3647	15.9516	16.1573	16.3518	15.8751	15.9762	16.5773	16.5511	15.8029	15.8215	16.4982	15.8172	15.3367	12.2816	14.6977	14.3162
304		0.371685	0.0555848	Q582Q6	Aminopeptidase (EC 3.4.11.-)	Tb03.48K5.390 Tb03.48K5.320 Tb927.3.4750 Tb927.3.4790	Trypanosoma brucei brucei (strain 927/4 GUTat10.1)	871	97252	ACT_SITE 305; /note="Proton acceptor"; /evidence="ECO:0000256|PIRSR:PIRSR634016-1"	7	7	7	9.5	9.5	9.5	97.661	6889300	70	14.3021	12.6665	14.8072	14.406	14.2565	14.7924	14.6942	14.7382	14.7939	14.7926	15.0214	14.9367	14.9787	15.0993	14.3961	14.9481	15.1726	14.7624	14.8441	14.6565	14.8077	14.6793	15.0519	14.6777	14.768	14.7391	11.7658	12.4015	12.2418
305		0.226065	-0.156542	Q582R3;Q582Q9	Dynamin, putative	Tb03.48K5.290 Tb927.3.4720	Trypanosoma brucei brucei (strain 927/4 GUTat10.1)	660	73322		3	3	3	7.1	7.1	7.1	124.8	1852700	20	12.0793	12.8653	13.1744	13.2892	14.1823	13.6384	13.6689	12.8194	14.3546	13.4698	13.0928	12.5311	13.0799	13.5245	13.8886	13.9012	14.3109	13.1559	12.6922	13.2544	12.7993	13.9149	14.1812	13.3923	13.6295	13.4992	11.6187	12.0936	12.1249
306		0.711283	0.671431	Q582R7	Rab GDP dissociation inhibitor	Tb03.48K5.180 Tb927.3.4680	Trypanosoma brucei brucei (strain 927/4 GUTat10.1)	445	49397		3	3	3	10.1	10.1	10.1	24.443	1900800	26	13.6259	13.0259	13.1169	14.1826	12.1907	13.5818	13.6473	14.4391	14.1896	12.4575	14.3108	14.1612	13.2108	13.479	14.3951	14.3741	12.8427	12.8655	11.8656	12.253	12.1934	14.6928	14.6187	13.3691	12.4782	12.4821	15.8085	15.3795	12.423
307		0.527534	0.36549	Q582T6	Succinate--CoA ligase [ADP-forming] subunit alpha, mitochondrial (EC 6.2.1.5) (Succinyl-CoA synthetase subunit alpha) (SCS-alpha)	Tb03.48O8.710 Tb927.3.2230	Trypanosoma brucei brucei (strain 927/4 GUTat10.1)	301	31465	ACT_SITE 255; /note="Tele-phosphohistidine intermediate"; /evidence="ECO:0000256|HAMAP-Rule:MF_03222, ECO:0000256|PIRSR:PIRSR001553-1"	2	2	2	11.6	11.6	11.6	50.294	353740	7	13.1203	12.625	12.7925	13.1142	13.1175	13.7878	11.926	12.897	13.2596	12.2435	12.6045	12.8828	13.3093	12.2201	11.8962	12.9229	12.0732	13.0341	13.1465	12.4013	13.3708	11.697	12.8364	11.7064	12.8859	12.1451	12.5534	13.2068	11.8769
308		0.391888	-0.120331	Q582X2	ATP-dependent DEAD/H RNA helicase, putative	Tb03.48O8.220 Tb927.3.2600	Trypanosoma brucei brucei (strain 927/4 GUTat10.1)	2170	244994		13	13	13	7.6	7.6	7.6	217.96	10693000	83	12.5881	12.1014	15.0358	13.9376	12.8467	14.4483	14.3149	14.9984	14.7922	14.4482	15.0345	15.1347	14.8799	14.7863	14.8558	14.9566	15.19	14.9132	14.976	14.8076	14.8886	14.5237	14.9586	14.8782	14.9563	15.0002	13.5919	14.8072	15.0528
309		0.399718	-0.302187	Q583F5	Enkurin domain-containing protein	Tb04.3I12.230 Tb927.4.4700	Trypanosoma brucei brucei (strain 927/4 GUTat10.1)	269	30772		2	2	2	8.9	8.9	8.9	47.074	352360	23	12.2852	13.0884	12.7565	12.4481	13.1061	11.3453	12.8846	11.9633	11.7571	11.0688	12.019	11.8003	12.9076	11.6301	11.9336	12.8391	12.5157	12.2813	11.6554	11.5642	11.5703	11.3643	13.2022	12.3921	12.8757	11.9849	12.6112	12.5468	12.138
310		0.292358	0.195456	Q583I5	C2 domain-containing protein	Tb04.29M18.770 Tb927.4.2080	Trypanosoma brucei brucei (strain 927/4 GUTat10.1)	906	104883		3	3	3	4.2	4.2	4.2	21.701	916550	6	12.7569	13.0315	12.9074	12.7137	13.0035	12.6844	12.0186	12.4297	12.7086	13.7655	12.0543	11.7913	12.8412	12.041	12.0863	11.7339	13.9664	12.7032	14.1968	12.5905	12.2169	12.3517	12.9643	11.8592	11.9757	12.1259	12.0461	11.766	11.7455
311		1.53933	-0.422672	Q583I6	Antigenic protein, putative	Tb04.29M18.750 Tb927.4.2070	Trypanosoma brucei brucei (strain 927/4 GUTat10.1)	4455	511323		6	6	6	45.4	45.4	45.4	323.31	11494000	77	15.5626	12.5808	15.5491	14.8506	12.4749	15.3811	15.2009	15.8898	15.8183	15.1696	16.1049	16.091	15.9287	15.7736	15.9776	15.8525	16.0123	15.9406	15.7246	16.2842	15.9423	15.9974	15.9713	15.8551	16.1893	16.3748	12.2395	12.4385	14.1592
312		1.4444	-1.15388	Q583I9;Q583J0	DNA/RNA-binding protein Alba-like domain-containing protein	Tb04.29M18.710 Tb927.4.2040	Trypanosoma brucei brucei (strain 927/4 GUTat10.1)	190	20808		3	3	3	18.9	18.9	18.9	38.137	2861900	16	13.2921	12.0659	13.421	12.6738	13.1024	14.1303	14.0928	11.7962	14.9996	14.2223	13.8829	12.2986	11.516	14.6688	15.3206	12.476	14.0741	12.0187	12.3217	15.2509	15.0887	15.1059	13.9054	14.9294	13.9513	15.2683	10.9964	12.2784	11.6831
313		1.94335	-0.447586	Q583K7	Ribosomal protein S19, putative	Tb04.29M18.160 Tb927.4.1860	Trypanosoma brucei brucei (strain 927/4 GUTat10.1)	167	18846		6	6	6	35.3	35.3	35.3	116.19	20371000	88	16.163	13.1258	15.7594	15.9138	15.8554	15.7347	15.7167	16.3364	16.3753	15.7525	16.5058	16.5301	16.3523	16.3437	16.5657	16.5736	16.294	16.9548	16.8003	16.6367	16.409	16.5267	16.67	16.534	16.7404	16.5678	12.3629	11.2395	13.0896
314		0.0406361	-0.0543197	Q583Q5	L-threonine 3-dehydrogenase, putative (EC 1.1.1.103)	Tb06.5F5.290 Tb927.6.2790	Trypanosoma brucei brucei (strain 927/4 GUTat10.1)	332	36958		4	4	4	16.9	16.9	16.9	228.7	4919200	42	12.7538	12.5545	14.24	12.9784	13.9548	14.7227	14.6766	14.9676	15.0423	13.7648	14.9198	14.3041	15.0254	13.3998	15.1424	15.0086	14.3306	14.7885	15.0125	12.3276	14.0624	15.1143	15.3526	14.7786	15.4107	15.732	11.6535	13.4617	12.76
315		1.70461	-0.27719	Q583T1;Q383F5	40S ribosomal protein L14, putative	Tb06.3D8.630 Tb927.6.720	Trypanosoma brucei brucei (strain 927/4 GUTat10.1)	189	21443		6	6	6	22.2	22.2	22.2	115.73	14084000	97	14.5252	12.7893	14.4456	14.2436	15.0209	15.0323	15.2843	15.3666	15.3641	15.571	15.5728	15.6991	15.9529	15.3015	15.6603	15.5448	15.4723	15.9569	16.0999	15.5052	15.5133	15.6162	15.8815	15.6739	15.8776	15.7627	12.7764	10.828	11.8903
316		0.22993	-0.203464	Q584D4	DoxX	Tb04.1H19.1060 Tb927.4.2530	Trypanosoma brucei brucei (strain 927/4 GUTat10.1)	158	16835		3	3	3	24.1	24.1	24.1	311.53	21767000	116	12.741	18.0167	12.771	16.6709	13.2912	15.7525	15.5128	15.391	16.0111	14.2063	14.0774	15.7726	15.7391	16.03	16.3602	15.9332	15.8377	15.6933	15.4695	15.1707	15.8911	14.659	16.3704	15.27	15.0789	15.7079	18.955	18.6583	18.7765
317		0.553195	-0.0836176	Q584E2	Thioredoxin, putative	Tb04.1H19.870 Tb927.4.2450	Trypanosoma brucei brucei (strain 927/4 GUTat10.1)	411	44490		4	4	4	14.6	14.6	14.6	241.9	1500800	15	13.6365	13.1413	12.9924	12.171	13.3176	12.9108	12.7705	12.9684	12.9716	13.1082	12.9351	12.728	13.1173	12.9397	12.6934	12.7375	13.0698	12.6537	12.6996	13.2165	13.0673	12.7293	12.941	13.0116	12.9816	13.0308	14.1016	12.124	12.8008
318		0.246686	0.180118	Q584F6	asparagine--tRNA ligase (EC 6.1.1.22) (Asparaginyl-tRNA synthetase)	Tb04.1H19.630 Tb927.4.2310	Trypanosoma brucei brucei (strain 927/4 GUTat10.1)	746	84528		5	5	5	9.8	9.8	9.8	56.421	2321800	18	12.8622	12.9891	12.9418	12.0099	12.8524	14.1207	13.8635	13.6018	14.1617	14.0282	12.8974	12.9143	13.8674	14.2626	14.0181	13.9519	13.9464	12.0824	12.7261	13.7225	13.7339	14.1641	13.3868	13.7266	12.273	13.3198	11.8395	12.2672	12.4945
319		2.10828	-0.318155	Q584G9	60S ribosomal protein L35A, putative	Tb04.1H19.150 Tb927.4.2180	Trypanosoma brucei brucei (strain 927/4 GUTat10.1)	149	17021		4	4	4	22.1	22.1	22.1	182.3	19631000	59	17.5772	12.5738	17.4847	12.7922	17.493	17.2118	17.1758	17.0683	16.8016	17.0991	17.4544	16.8578	17.6705	15.477	17.1988	17.0985	17.4542	16.7899	17.8325	17.505	17.2839	17.2663	17.3556	17.685	17.3739	17.4262	12.8809	11.7808	11.7571
320		0.484308	-0.0993249	Q584M0;Q584L8	Amino acid transporter, putative	Tb04.3M17.40 Tb04.3I12.20 Tb927.4.4830 Tb927.4.4850	Trypanosoma brucei brucei (strain 927/4 GUTat10.1)	450	48014		4	4	4	10.2	10.2	10.2	68.085	3505300	33	12.4327	12.6331	13.0752	12.7796	14.4317	14.3974	14.5118	14.424	14.419	14.0026	14.4365	14.2432	12.2327	14.3896	14.3273	14.1109	14.6527	13.169	14.3547	14.7405	14.172	14.2907	14.5277	14.5861	14.4553	14.3576	12.7596	11.4403	11.9081
321		0.0551027	-0.0690041	Q584L9;Q584M1;Q583G7	Amino acid transporter 8, putative	Tb04.3M17.50 Tb927.4.4860	Trypanosoma brucei brucei (strain 927/4 GUTat10.1)	473	50632		3	3	3	11	11	11	75.498	3829300	34	13.586	11.324	13.6349	12.4178	13.443	14.6616	14.57	14.5524	14.5996	14.3692	14.8063	12.7325	14.6043	14.6619	14.47	14.3762	14.7299	13.7524	14.5557	15.0396	14.7161	14.7348	12.2571	14.7022	14.5707	14.7541	15.1464	12.5543	15.7131
322		0.785034	0.443072	Q584N0;Q584N3;Q584M9	Retrotransposon hot spot (RHS) protein, putative	3B10.145 Tb927.2.380	Trypanosoma brucei brucei (strain 927/4 GUTat10.1)	789	90714		4	4	4	5.8	5.8	5.8	24.547	1704400	12	13.0566	13.1594	12.0852	12.7356	13.5055	13.1079	13.3119	13.8009	14.0846	13.3083	13.8666	13.6265	13.5911	13.0543	11.4642	13.8984	13.005	13.1911	13.1405	11.8805	13.2325	13.9497	12.8306	13.4066	13.8472	12.8582	13.2041	11.9046	12.7147
323		0.366383	0.223738	Q584N8;Q57X01;Q57UV1	Retrotransposon hot spot (RHS) protein, putative	3B10.5 Tb927.2.100	Trypanosoma brucei brucei (strain 927/4 GUTat10.1)	829	94933		5	5	2	6.6	6.6	3.1	41.127	2999900	36	13.0918	12.6806	12.9958	12.846	12.7724	13.5923	13.3689	13.553	13.692	13.282	14.058	14.0761	13.9922	13.9911	13.4916	13.7231	14.0135	14.0595	13.6669	13.1617	13.4773	13.6303	12.1476	13.5058	14.1002	14.0335	13.1762	12.1308	12.5547
324		0.21381	-0.201177	Q584S6;Q584S0	Adenosine kinase (AK) (EC 2.7.1.20) (Adenosine 5'-phosphotransferase)	Tb06.4M18.700 Tb927.6.2300	Trypanosoma brucei brucei (strain 927/4 GUTat10.1)	345	37908	ACT_SITE 299; /note="Proton acceptor"; /evidence="ECO:0000256|PIRSR:PIRSR601805-1"	4	4	4	17.7	17.7	17.7	64.865	3231500	30	13.81	13.418	12.3107	12.3811	12.9811	14.5073	12.1266	14.771	14.7763	13.9229	14.3536	14.4089	14.3818	14.3523	14.4873	14.3477	13.9369	13.5889	11.8287	14.6171	14.0424	14.2953	13.5088	14.497	14.6226	14.6916	12.6204	11.7159	11.6018
325		0.460784	0.409805	Q584Z0	Endosomal trafficking protein RME-8, putative	Tb06.2N9.230 Tb927.6.3500	Trypanosoma brucei brucei (strain 927/4 GUTat10.1)	2236	253874		5	5	5	2.8	2.8	2.8	32.08	3012900	18	12.7639	13.3436	13.0325	13.1889	12.6045	13.9205	14.0368	14.0549	14.049	12.3353	13.9722	14.1058	14.1284	14.818	14.498	13.6733	14.845	11.8467	14.6511	14.127	14.5604	12.7855	12.7587	14.2257	12.2857	12.8629	12.1226	11.9493	12.8732
326		0.0402394	-0.21894	Q585I6;Q585I7;Q585I8	Serine/threonine-protein phosphatase (EC 3.1.3.16)	Tb04.26G5.540 Tb927.4.3640	Trypanosoma brucei brucei (strain 927/4 GUTat10.1)	294	33578		2	2	2	6.8	6.8	6.8	17.677	217050000	47	21.546	13.5519	20.9555	21.3771	13.6638	12.8344	19.8888	19.4397	19.484	20.9721	13.1572	19.016	20.318	20.4164	19.3068	20.1476	21.3791	19.1175	19.1398	21.4051	21.5427	19.9272	19.2178	12.0388	18.9712	13.222	22.552	22.6518	22.7043
327		0.818791	0.595091	Q585J1;Q585J3;Q38B20	Translation elongation factor 1-beta, putative	Tb04.26G5.430 Tb927.4.3590	Trypanosoma brucei brucei (strain 927/4 GUTat10.1)	261	28376		4	4	4	18	18	18	66.986	2181000	8	12.7966	12.6608	12.4054	12.9074	13.673	12.0335	12.9025	13.7793	13.6163	13.6793	13.8978	14.2076	12.4639	13.1682	11.9804	12.4978	12.9184	12.3206	12.6896	14.0757	12.999	12.5498	12.26	12.8566	11.8992	13.3104	13.2281	12.0983	11.4613
328		0.7616	-0.33218	Q585J5	60S ribosomal protein L13a, putative	Tb05.30H13.890 Tb04.26G5.360 Tb927.4.3550 Tb927.5.1610	Trypanosoma brucei brucei (strain 927/4 GUTat10.1)	222	25712		9	9	9	29.3	29.3	29.3	323.31	28660000	134	16.3869	15.1519	16.4932	16.9597	16.1245	16.6429	16.1096	16.7066	16.6009	16.257	16.6348	16.6308	16.6111	16.9776	17.1663	17.0915	16.8297	16.8451	16.805	17.4078	17.0333	16.8402	16.9767	17.3547	15.768	16.5272	15.6077	15.3638	15.8242
329		0.276945	-0.0867935	Q585N1	Protein phosphatase 2C, putative (EC 3.1.3.16)	Tb06.28P18.780 Tb927.6.1800	Trypanosoma brucei brucei (strain 927/4 GUTat10.1)	382	41135		5	5	5	15.4	15.4	15.4	60.386	4553300	46	12.7445	12.5077	14.085	12.3168	13.4959	14.0238	14.0533	14.5367	14.5173	14.0802	14.4949	14.4204	14.4448	14.5037	14.5462	14.5454	14.2533	14.2973	14.3672	14.2923	14.3611	14.6747	14.7588	14.0091	14.4359	14.2023	13.4421	11.4923	12.1201
330		0.371895	0.417862	Q585V4	Chaperone protein DnaJ, putative	30J2.30 Tb927.2.5160	Trypanosoma brucei brucei (strain 927/4 GUTat10.1)	404	44814		5	5	5	21	21	21	129.57	1810100	20	13.1835	12.9818	12.516	12.2048	13.3965	13.2012	11.9695	14.657	14.5276	14.4196	12.4692	12.6132	13.903	13.1837	14.7045	14.7544	13.0243	13.1405	13.1774	12.2604	11.8129	13.7842	13.2339	12.8613	13.766	13.2135	12.8407	11.5972	12.0232
331		0.16121	-0.0529821	Q585X3	Heat shock 70 kDa protein, mitochondrial, putative	Tb06.4F7.750 Tb06.4F7.670 Tb06.4F7.740 Tb927.6.3740 Tb927.6.3750 Tb927.6.3800	Trypanosoma brucei brucei (strain 927/4 GUTat10.1)	657	71475		17	16	16	34.2	33	33	323.31	24440000	255	14.6636	12.5696	15.0645	14.4875	14.8928	15.6759	15.6182	16.2157	16.1519	15.6853	16.2813	16.18	15.8533	15.9255	16.0591	15.9838	15.9071	15.95	15.9999	15.8333	15.9284	16.1333	16.226	15.8064	16.0438	16.208	12.2351	11.5558	12.1857
332		0.946596	0.79026	Q585Y2	Reticulon-like protein	Tb06.4F7.620 Tb927.6.3840	Trypanosoma brucei brucei (strain 927/4 GUTat10.1)	186	21071		3	3	3	24.2	24.2	24.2	196.4	3901700	38	13.2133	13.6101	12.7275	12.4857	12.9698	14.7081	14.2715	14.6582	14.8112	14.9893	14.4457	14.7298	13.0407	14.3995	14.4399	14.6726	14.2617	15.0496	14.6651	12.4344	12.9306	14.7461	12.7282	13.8267	15.0594	15.3565	16.8858	17.0717	11.5456
333		0.59678	0.527806	Q586B2	Paraflagellar rod component	Tb06.4F7.140 Tb927.6.4140	Trypanosoma brucei brucei (strain 927/4 GUTat10.1)	115	13009		2	2	2	20.9	20.9	20.9	62.381	4117600	47	12.8225	12.2463	13.7903	13.4481	13.0969	14.3153	14.7848	15.0098	15.0177	14.3589	14.4721	14.6804	14.735	14.9518	12.6372	15.0263	14.8628	14.7496	15.1755	14.8807	14.9801	15.1964	14.0077	14.7227	12.5547	12.6021	12.7248	10.2231	16.9826
334		0.680189	-0.414269	Q586H6;Q38CY7	Ribosomal protein L15	Tb06.30P15.400 Tb927.6.5040	Trypanosoma brucei brucei (strain 927/4 GUTat10.1)	204	24434		7	7	7	38.2	38.2	38.2	323.31	83042000	157	19.2532	13.8699	19.4671	19.2687	19.4816	17.6073	17.7205	19	19.1524	17.538	18.9331	19.2351	18.7333	18.8226	19.1679	19.1437	18.6454	19.1282	18.7559	18.8332	19.1091	18.9532	19.1245	18.5226	18.9916	18.5521	13.7031	12.9405	13.9922
335		0.537902	0.460368	Q586H9	Uncharacterized protein	Tb06.30P15.360 Tb927.6.5070	Trypanosoma brucei brucei (strain 927/4 GUTat10.1)	454	51821		2	2	2	6.6	6.6	6.6	12.246	1216200	17	13.1293	12.487	12.9931	12.9929	13.1982	12.1619	13.1722	13.8226	11.7457	12.1377	13.9442	13.9493	14.0496	11.9574	12.8753	13.4585	12.7737	12.3486	12.1949	13.2768	11.8881	12.722	12.8352	12.4214	12.7876	11.78	13.1676	12.4685	11.3557
336		0.232774	0.271741	Q586I4	60S acidic ribosomal protein P2, putative	Tb06.30P15.280 Tb06.30P15.270 Tb927.6.5120 Tb927.6.5130	Trypanosoma brucei brucei (strain 927/4 GUTat10.1)	107	10445		2	2	2	19.6	19.6	19.6	22.083	1518500	13	12.1504	11.7948	12.517	12.1088	13.1958	12.3641	13.6858	13.8429	12.6344	11.87	13.7441	13.707	11.8528	14.8552	11.751	12.9252	12.6459	12.6331	12.5811	13.3182	14.7633	12.9155	11.7215	12.5666	12.0768	12.5844	12.9484	12.245	12.6803
337		0.331074	0.281692	Q586M2	Voltage-dependent anion-selective channel	25N14.5 25N14.10 Tb927.2.2510 Tb927.2.2520	Trypanosoma brucei brucei (strain 927/4 GUTat10.1)	270	29190		5	5	5	26.7	26.7	26.7	103.15	3813600	40	13.2303	12.1416	13.0565	14.0257	13.7952	13.4384	14.14	14.9418	14.6111	13.5033	14.9816	15.1137	14.1784	14.3312	14.7168	14.7359	14.6777	14.7988	14.5163	14.6899	14.359	14.4431	12.6019	14.4188	14.2522	13.9931	11.3468	12.7741	11.4291
338		0.412601	0.167418	Q586R0;Q586R1	Branched-chain amino acid aminotransferase, putative	30M24.285 Tb927.2.4590	Trypanosoma brucei brucei (strain 927/4 GUTat10.1)	367	40433		11	11	11	40.1	40.1	40.1	323.31	17402000	140	15.1177	16.532	14.4759	15.3064	14.5322	15.5296	15.9244	15.9575	15.7586	15.2454	15.5927	15.3369	15.3576	15.9682	15.8823	15.8033	15.5207	15.4638	15.5492	14.7798	15.2121	15.8327	15.9788	15.2525	15.6277	15.4896	16.2239	16.8911	16.6908
339		0.0222153	-0.0296631	Q586R7	RNA-binding protein, putative	30M24.225 Tb927.2.4710	Trypanosoma brucei brucei (strain 927/4 GUTat10.1)	441	49984		3	3	3	10.2	10.2	10.2	173.85	1144700	27	13.4829	12.694	12.7801	13.1564	13.2137	13.0574	11.5884	14.0155	13.6887	12.6056	14.7072	13.7006	12.7595	12.8418	13.7278	12.5032	12.1387	14.2953	12.1978	12.45	12.5296	13.6891	13.9644	13.1341	14.1922	13.6116	12.773	11.003	12.0465
340		0.912934	-0.536878	Q586U4	Obg-like ATPase 1	30M24.50 Tb927.2.5060	Trypanosoma brucei brucei (strain 927/4 GUTat10.1)	394	44350		2	2	2	8.1	8.1	8.1	70.915	1352000	28	14.176	11.767	12.4553	13.62	13.1122	12.3707	13.0306	12.0866	13.4286	13.1013	12.0361	13.3815	13.2763	12.2129	12.5107	11.7126	13.5026	13.5699	12.8122	13.1004	13.4365	12.1106	14.0591	13.2896	13.6149	13.5826	14.0826	14.3215	14.2563
341		0.296985	0.102684	Q586V2	phosphoenolpyruvate carboxykinase (ATP) (EC 4.1.1.49)	28H13.455 Tb927.2.4210	Trypanosoma brucei brucei (strain 927/4 GUTat10.1)	525	58565		10	10	10	30.3	30.3	30.3	222.36	5968500	66	13.6737	12.3841	12.9041	12.9069	13.3544	14.8415	14.4596	14.7567	14.7305	14.0796	14.4348	14.4921	14.3278	14.931	14.6076	14.7002	14.934	14.5916	14.6721	14.0758	14.4523	14.6442	13.9932	14.4752	14.6976	14.7377	13.6803	11.2552	12.2194
342		1.54176	-0.185616	Q586Z6;Q586Z5	Glyceraldehyde-3-phosphate dehydrogenase (EC 1.2.1.12)	Tb06.26G9.1030 Tb927.6.4300	Trypanosoma brucei brucei (strain 927/4 GUTat10.1)	402	43839	ACT_SITE 209; /note="Nucleophile"; /evidence="ECO:0000256|PIRSR:PIRSR000149-1"	18	18	18	58	58	58	323.31	186490000	527	17.8355	17.3471	17.9629	17.7684	17.9684	18.458	18.4042	18.5851	18.6507	18.473	18.6942	18.8529	19.1107	18.7509	18.6236	18.5759	18.7293	18.6163	18.5196	18.9002	18.8786	18.5623	18.7543	18.7862	18.8482	18.6877	17.8141	17.7765	18.1791
343		0.0938804	-0.164799	Q587A3	Eukaryotic translation initiation factor 3 subunit 7-like protein	Tb06.26G9.950 Tb927.6.4370	Trypanosoma brucei brucei (strain 927/4 GUTat10.1)	506	57974		2	2	2	4.7	4.7	4.7	36.542	2434400	28	12.7915	13.772	13.1979	12.8343	13.3378	12.4125	14.6106	14.6115	12.4333	11.9794	12.2425	14.8254	12.5174	14.7032	11.887	12.0462	14.6833	13.1177	13.2581	14.5584	14.7266	13.2252	12.1171	14.5976	12.2679	12.776	12.4104	14.0675	13.1781
344		0.14894	0.28316	Q587B4	valine--tRNA ligase (EC 6.1.1.9) (Valyl-tRNA synthetase)	Tb06.26G9.740 Tb927.6.4480	Trypanosoma brucei brucei (strain 927/4 GUTat10.1)	975	110923		10	10	10	13.1	13.1	13.1	98.2	6741900	25	13.3632	14.0868	12.4765	13.6028	13.5196	15.6007	15.6902	14.6964	11.9204	15.2504	15.2434	14.4279	15.952	15.725	14.6006	15.0277	15.4665	14.5533	14.9242	15.44	15.1703	14.6955	12.6823	15.6334	11.9538	15.2721	12.7333	11.2304	12.2372
345		0.233232	-0.154985	Q587C5	glutamate--tRNA ligase (EC 6.1.1.17) (Glutamyl-tRNA synthetase)	Tb06.26G9.450 Tb927.6.4590	Trypanosoma brucei brucei (strain 927/4 GUTat10.1)	607	68932		4	4	4	9.1	9.1	9.1	103.65	1942400	30	13.162	12.9631	12.8324	12.5307	12.6726	13.4156	13.2701	12.9958	13.0907	13.2568	12.6766	11.5493	13.509	13.4976	13.1823	13.1873	13.4686	13.1073	13.5818	13.2314	13.2453	12.6289	12.4494	13.2442	13.29	13.2507	12.4401	11.5024	11.8524
346		0.48043	0.389734	Q587E3	Post-transcriptional regulator MKT1 (Inactive endonuclease MKT1)	MKT1 Tb927.6.4770	Trypanosoma brucei brucei (strain 927/4 GUTat10.1)	735	83307		5	5	5	6.9	6.9	6.9	83.806	3262200	27	14.8639	11.9597	14.6886	12.5303	13.6601	14.2897	14.0655	14.6544	14.8192	14.5625	14.5062	15.0042	14.9578	14.5614	14.6636	14.7398	14.8814	11.7742	13.0908	14.7704	14.7844	14.7457	12.7652	14.3565	14.9632	12.7882	12.0825	12.2346	12.547
347		0.594822	-0.136154	Q8IFI8;Q584M5	Retrotransposon hot spot (RHS) protein, putative retrotransposon hot spot protein 4 (RHS4), putative	TB927.1.120	Trypanosoma brucei brucei (strain 927/4 GUTat10.1)	856	98025		9	9	3	12.9	12.9	4.8	323.31	8604100	107	13.6784	13.5512	13.1326	14.8385	13.0065	14.9393	14.635	15.0263	15.2225	15.1086	15.1269	15.0269	15.0401	15.2819	14.987	15.0365	15.2434	14.8971	15.1319	15.2624	15.51	14.8359	15.3043	15.179	14.9595	14.9875	11.3286	15.6451	15.6757
348		0.914945	1.03268	Q9N942;Q57X02	Retrotransposon hot spot (RHS) protein, putative retrotransposon hot spot protein 5 (RHS5), putative	TB927.1.420	Trypanosoma brucei brucei (strain 927/4 GUTat10.1)	675	76290		3	3	1	5.5	5.5	2.2	54.854	2315500	15	13.9029	11.4272	12.7983	12.2778	13.378	14.4304	11.7952	14.5236	14.4255	12.0883	14.3371	14.4564	14.2149	14.6847	11.6338	14.222	12.2316	14.6199	14.7095	13.1948	11.7082	11.8448	13.5597	12.337	11.6656	14.5176	11.9545	13.0851	12.1578
