# Supplementary material for: Discovery of Trypanosoma brucei inhibitors enabled by a unified synthesis of diverse sulfonyl fluorides
Source: Commun Chem. 2024 Oct 19;7:237. doi: 10.1038/s42004-024-01327-8 (PMC11490619; doi:10.1038/s42004-024-01327-8)
Supplement: Supplementary file 6 — Supplementary Table 7 [file 42004_2024_1327_MOESM6_ESM.xlsx]

## Sheet: Key
Supplementary Table S7	Chemical proteomics with probe FP-biotin. Identification of proteins following labelling with FP-biotin +/- C-1 parent compound, CuAAC, pull-down, tryptic digest and LC-MS/MS analysis using a timsTOF platform.
Abbreviations	LFQ = label-free quantification using MaxQuant (log2 intensity)
Definitions	t-test difference = Log2(Mean LFQ sample X/Mean LFQ sample Y)
	s0: parameter that controls whether the difference of means impacts on whether a protein is significant in the t-test (as well as p-value. At s0 = 0, only p-value has an impact. Gives rise to the 'curved' significance cut-off seen in volcano plots.
Experimental design	Experiments A-C are independent biological replicates: BSF trypanosome lysates were prepared, labelled, and harvested in separate experiments on different days. Sample lysis and downstream processing was performed together.
Contained in this spreadsheet:
FP-biotin pulldown	Complete dataset obtained after removing contaminant proteins, NaN (not a number) discarded hits and retention of proteins that satisfied the razor+unique peptides requirement in either DMSO, FP-biotin (≥2 in each replicate), and FP-biotin assayed after pre-incubation with C-1 parent compound at 1 mM; then filtered for LFQ quantification in all three replicates and >3 razor+unique peptides overal…
C-1 plus FP-biotin	List of significantly enriched protein hits obtained after statistical t-test comparison between FP-biotin and C-1 + FP-biotin
	Missing values were imputed to mimic low abundance values (width 0.3, downshift 1.8, total matrix).
	t-test used (see Main text and Methods for details): two-sample two-sided t-test with permutation-based statistics; FDR = 0.01, S0 = 0.2 (FP-biotin/1 mM C-1 plus FP-biotin).
	GO (gene ontology) annotation and binding site data were imported from Uniprot database.

## Sheet: FP biotin pulldown
Full list of proteins identified using the FP biotin probe
																				DMSO background (LFQ)										4 mM FP biotin						1 mM C-1 + FP biotin
Number	Significant	-LOG(P-value)	Difference	Uniprot ID	Protein name	Gene name	Organism	Length (AAs)	Mass (Da)	Active site	Peptides	Razor + unique peptides	Unique peptides	Sequence coverage [%]	Unique + razor sequence coverage [%]	Unique sequence coverage [%]	Score	Intensity	MS/MS count	asyC3	asyC4	asyA1	asyA2	asyA3	asyB1	asyB2	asyB3	asyC1	asyC2	asyA1	asyA2	asyA3	asyB1	asyB2	asyB3	asyA1	asyA2	asyA3
1		1.53495	0.52242	D6XDN4	ATP-dependent 6-phosphofructokinase (ATP-PFK) (Phosphofructokinase) (EC 2.7.1.11) (Phosphohexokinase)	Tb03.3K10.320 pfk Tb927.3.3270	Trypanosoma brucei brucei (strain 927/4 GUTat10.1)	487	53517	ACT_SITE 229; /note="Proton acceptor"; /evidence="ECO:0000256|HAMAP-Rule:MF_03186"	20	20	20	44.6	44.6	44.6	323.31	22683000	185	17.1861	17.7416	17.6046	17.6051	18.2172	18.0844	18.2191	17.3143	17.8401	18.7427	17.8725	18.7329	18.5292	18.5055	18.4047	18.2228	12.9123	17.4766	16.0752
2		0.665467	-2.0906	D6XFC1	Signal recognition particle subunit SRP68	Tb04.29M18.150 Tb927.4.1850	Trypanosoma brucei brucei (strain 927/4 GUTat10.1)	578	64384		2	2	2	1.7	1.7	1.7	11.279	16338000	10	11.0501	13.2035	12.91	11.9236	20.5987	20.9378	14.2872	20.4975	13.7847	14.0981	12.0023	12.9269	12.0641	14.1667	14.1716	14.0994	12.8029	10.1051	13.3696
3	+	6.13299	7.17571	D6XM23	Lysophospholipase, putative	Tb08.11J15.160 Tb927.8.6390	Trypanosoma brucei brucei (strain 927/4 GUTat10.1)	280	30092		14	14	14	72.9	72.9	72.9	323.31	19389000	49	9.64877	11.5593	13.2733	11.9396	12.4764	14.3473	12.8619	12.275	13.2945	13.9983	17.3739	18.0775	18.1523	21.3263	21.9268	21.6022	12.7673	13.144	13.3755
4		0.213014	-0.451384	D7SGA2	Retrotransposon hot spot (RHS) protein, putative	3B10.125 Tb927.2.340	Trypanosoma brucei brucei (strain 927/4 GUTat10.1)	858	97841		3	3	1	3.8	3.8	1.4	23.679	802360	8	11.0199	13.9528	11.7688	12.7817	15.0211	14.0706	15.2792	14.1545	15.5931	16.3954	11.1714	13.2499	12.494	15.3125	15.422	13.6643	12.1803	10.5207	12.8069
5		2.53947	2.76347	P50885	Large ribosomal subunit protein eL18 (60S ribosomal protein L18)	RPL18-A Tb10.6k15.0410; RPL18-B Tb11.02.1840	Trypanosoma brucei brucei (strain 927/4 GUTat10.1)	193	21874		10	10	10	46.1	46.1	46.1	323.31	11367000	56	14.7975	18.5446	16.2845	15.5936	17.8626	15.1368	17.5343	15.8942	16.3257	17.7859	20.439	21.3609	21.0578	18.0131	17.5715	17.5943	12.463	18.4884	18.8726
6		0.206779	0.758728	P86934	Elongation factor 1-alpha 1 (EF-1-alpha 1)	TEF1 Tb10.70.5650	Trypanosoma brucei brucei (strain 927/4 GUTat10.1)	449	49106	BINDING 14..21; /ligand="GTP"; /ligand_id="ChEBI:CHEBI:37565"; /evidence="ECO:0000250"; BINDING 91..95; /ligand="GTP"; /ligand_id="ChEBI:CHEBI:37565"; /evidence="ECO:0000250"; BINDING 153..156; /ligand="GTP"; /ligand_id="ChEBI:CHEBI:37565"; /evidence="ECO:0000250"	10	10	10	31.6	31.6	31.6	199.6	7156500	56	11.3465	17.9391	12.2055	12.1442	13.7202	14.8043	16.9501	13.3417	13.3544	19.1135	11.5405	12.7228	12.4837	17.9525	18.6731	18.1314	11.4433	10.4509	12.9946
7		1.30995	2.15587	Q380Y7	AMP-activated protein kinase glycogen-binding domain-containing protein	Tb11.01.8770	Trypanosoma brucei brucei (strain 927/4 GUTat10.1)	1004	110120		4	4	4	6.1	6.1	6.1	154.38	962360	9	11.3672	13.6116	11.8212	11.3002	16.1478	14.504	15.8483	12.3075	12.8466	17.165	16.4602	17.0184	17.0626	13.8722	16.7844	13.8891	11.6043	10.7525	12.6978
8		0.656935	1.23215	Q381H3	Nucleoside diphosphate kinase (EC 2.7.4.6)	Tb11.01.7800	Trypanosoma brucei brucei (strain 927/4 GUTat10.1)	153	16857	BINDING 11; /ligand="CDP"; /ligand_id="ChEBI:CHEBI:58069"; /evidence="ECO:0007829|PDB:4FKX"; BINDING 11; /ligand="GDP"; /ligand_id="ChEBI:CHEBI:58189"; /evidence="ECO:0007829|PDB:4FKY"; BINDING 11; /ligand="UDP"; /ligand_id="ChEBI:CHEBI:58223"; /evidence="ECO:0007829|PDB:4F4A"; BINDING 59; /ligand="CDP"; /ligand_id="ChEBI:CHEBI:58069"; /evidence="ECO:0007829|PDB:4FKX"; BINDING 59; /ligand="GDP"; …	4	4	4	34	34	34	323.31	3263300	24	11.6271	16.4008	12.4448	13.1997	17.1984	17.2604	17.3608	16.6054	17.1125	17.3387	16.1466	16.8182	16.6623	17.7008	17.3748	16.6194	12.9214	10.2485	13.1145
9		0.0844477	-0.489511	Q381J6	60S ribosomal protein L27, putative	Tb11.01.7535 Tb11.01.7545	Trypanosoma brucei brucei (strain 927/4 GUTat10.1)	133	15581		14	14	14	54.9	54.9	54.9	323.31	63329000	130	11.3446	20.5509	11.9246	11.8745	19.1496	19.2129	21.2077	18.6501	18.9502	21.5148	13.223	13.0198	12.7311	20.8754	21.0786	20.7631	12.1567	9.79051	12.1243
10		1.04789	1.58361	Q382C1	Protein phosphatase methylesterase 1 (PME-1) (EC 3.1.1.-)	Tb11.01.5750	Trypanosoma brucei brucei (strain 927/4 GUTat10.1)	328	36208	ACT_SITE 138; /evidence="ECO:0000256|PIRSR:PIRSR022950-1"; ACT_SITE 165; /evidence="ECO:0000256|PIRSR:PIRSR022950-1"; ACT_SITE 291; /evidence="ECO:0000256|PIRSR:PIRSR022950-1"	4	4	4	17.7	17.7	17.7	67.815	1396800	16	10.5696	14.6481	11.5714	11.3822	12.8228	14.1162	13.9451	13.2484	13.2083	14.79	12.575	13.0134	12.7008	16.1622	16.7356	16.4959	12.87	11.834	13.0093
11		0.31766	-0.701753	Q382C4	60S ribosomal protein L18a	Tb10.70.3510 Tb11.01.5720	Trypanosoma brucei brucei (strain 927/4 GUTat10.1)	179	20904		5	5	5	35.8	35.8	35.8	323.31	3693200	25	13.7255	16.923	14.4837	14.6692	16.456	16.4457	17.2888	15.8706	13.05	17.5804	12.3096	13.4874	12.8109	16.519	16.9436	17.6148	12.1223	11.0803	13.3156
12		0.401064	0.746061	Q382D7	RNA-binding protein	Tb11.01.5570	Trypanosoma brucei brucei (strain 927/4 GUTat10.1)	262	28776		3	3	3	17.6	17.6	17.6	39.879	990670	13	10.9523	13.3109	13.3928	12.5843	13.1659	13.3982	12.8117	12.4154	15.9925	16.0199	12.6925	13.0411	12.6685	17.2105	15.4433	13.8468	11.5403	9.03164	12.1177
13		0.411911	0.70083	Q382P1	Metal binding protein	Tb11.52.0013	Trypanosoma brucei brucei (strain 927/4 GUTat10.1)	394	43333		3	3	3	8.6	8.6	8.6	18.602	560320	5	11.5633	15.1864	10.6085	12.664	12.6802	13.7528	12.8626	13.3407	13.5307	16.2206	12.1885	13.3637	13.344	13.722	15.6947	15.338	12.7112	11.115	12.3979
14		0.659011	0.838722	Q382U0	Protein kinase, putative (EC 2.7.1.-)	Tb11.01.4230	Trypanosoma brucei brucei (strain 927/4 GUTat10.1)	465	53170	BINDING 158; /ligand="ATP"; /ligand_id="ChEBI:CHEBI:30616"; /evidence="ECO:0000256|PROSITE-ProRule:PRU10141"	3	3	3	8.4	8.4	8.4	19.581	196820	4	10.7251	14.4817	12.1101	11.0814	12.6867	13.0948	13.2297	13.697	12.0048	14.7577	11.3946	13.812	14.1619	14.0215	14.4443	13.9193	11.9815	10.3787	12.4722
15		0.675403	1.59065	Q382Z8	40S ribosomal protein S17, putative	Tb11.01.3675 Tb11.01.3676	Trypanosoma brucei brucei (strain 927/4 GUTat10.1)	142	16222		4	4	4	20.4	20.4	20.4	80.648	12825000	30	15.6412	18.0161	16.4597	16.6036	12.3537	14.556	18.3181	13.1418	14.9236	20.3589	16.0586	14.8472	16.5006	20.0957	19.9799	18.2855	12.0144	9.53582	12.77
16		1.08105	1.02443	Q383A9	DUF676 domain-containing protein	Tb11.01.3580	Trypanosoma brucei brucei (strain 927/4 GUTat10.1)	341	38701		4	4	4	15	15	15	146.95	1003900	21	12.6589	12.6789	13.3952	12.2932	13.7999	14.2668	13.2008	12.9584	12.1921	13.9085	12.7076	12.8652	12.8256	15.7915	15.6326	15.1357	12.4948	9.99003	11.9853
17		0.0563898	0.18943	Q383C6	Glycosomal membrane protein, putative	Tb11.01.3370	Trypanosoma brucei brucei (strain 927/4 GUTat10.1)	218	24027		4	4	4	17	17	17	323.31	3666800	22	11.0413	17.9582	11.5341	12.0847	13.1849	14.1713	13.8265	14.2168	12.6021	16.1972	10.4952	12.2793	12.1831	15.1803	15.1515	17.9374	12.304	10.2792	13.5458
18		0.0533395	-0.21459	Q383E1	Guanine nucleotide-binding protein beta subunit-like protein	Tb11.01.3170 Tb11.01.3180	Trypanosoma brucei brucei (strain 927/4 GUTat10.1)	318	34690		9	9	9	42.1	42.1	42.1	323.31	4410400	39	10.3391	17.3269	12.0233	11.1142	17.3696	16.993	17.4523	16.4389	16.8342	17.9767	12.917	14.4524	11.7666	17.2351	17.4648	17.1975	12.2817	10.8349	12.1542
19		0.32623	0.281626	Q383E5	Heat shock protein 70	Tb11.01.3110	Trypanosoma brucei brucei (strain 927/4 GUTat10.1)	690	75367		23	23	23	35.7	35.7	35.7	323.31	14076000	149	15.301	17.7234	16.057	16.1172	17.4746	17.782	17.3465	16.865	17.4899	17.9003	16.7269	17.6161	17.3647	17.1188	17.4762	17.4211	15.0594	10.8834	12.5739
20		0.0420155	-0.135131	Q583T1	40S ribosomal protein L14, putative	Tb06.3D8.630 Tb927.6.720	Trypanosoma brucei brucei (strain 927/4 GUTat10.1)	189	21443		5	5	5	22.2	22.2	22.2	34.557	1992100	20	11.6328	14.6126	12.0707	10.5211	15.7617	15.7283	16.1534	15.4467	16.1072	16.262	11.0179	13.8998	12.455	17.1004	16.2688	15.0253	12.5616	12.2038	11.8849
21		0.123602	-0.424374	Q383K0	Small ribosomal subunit protein uS2	Tb11.01.2560	Trypanosoma brucei brucei (strain 927/4 GUTat10.1)	244	27610		7	7	7	30.7	30.7	30.7	323.31	4533300	34	11.492	17.0763	12.316	12.3509	16.7102	16.617	17.3153	16.3	16.3056	17.843	11.775	14.0821	11.7876	17.3282	17.7031	17.3736	12.5616	10.9054	12.4796
22		0.0130471	-0.046491	Q383T7	Polyubiquitin, putative	Tb11.01.1680	Trypanosoma brucei brucei (strain 927/4 GUTat10.1)	685	76603		2	2	2	23.6	23.6	23.6	216.19	1049800	10	11.7448	16.855	12.2373	12.0916	12.3412	12.6944	17.0231	13.3927	12.9241	17.9162	11.7083	12.1457	12.4017	13.1258	16.8774	16.9944	11.803	9.7224	12.4659
23		0.0218818	0.138131	Q388X5	Large ribosomal subunit protein eL34	Tb10.389.0910	Trypanosoma brucei brucei (strain 927/4 GUTat10.1)	170	19366		10	10	10	37.1	37.1	37.1	323.31	60886000	89	10.7584	20.7689	12.4288	11.5857	18.1367	17.7244	21.0965	17.6235	17.0211	22.1967	11.8763	13.56	13.3264	21.0339	21.5092	21.1274	12.1764	11.8668	13.0556
24		0.0792779	0.163049	Q383V7	40S ribosomal protein S27, putative	Tb11.01.1475	Trypanosoma brucei brucei (strain 927/4 GUTat10.1)	86	9630		2	2	2	31.4	31.4	31.4	268.77	684590	12	12.6836	13.6416	11.9607	12.3028	15.5872	13.6088	15.8038	13.4396	12.3632	15.9612	12.6805	12.5543	13.3394	16.2212	14.3872	14.2072	12.3894	9.9406	12.6151
25		0.0690587	-0.159231	Q383V8	Ribosomal protein	Tb10.05.0220 Tb11.01.1470	Trypanosoma brucei brucei (strain 927/4 GUTat10.1)	214	24597		3	3	3	18.7	18.7	18.7	72.487	1175900	13	11.7306	14.3912	11.0194	11.6723	12.7114	15.9229	14.0719	15.1362	13.4586	15.8649	11.7791	12.2186	12.8968	15.1565	14.3353	14.2461	12.4447	11.2123	12.6995
26		0.0131082	-0.0454008	Q383X0	Adenosylhomocysteinase (EC 3.13.2.1)	Tb11.01.1350	Trypanosoma brucei brucei (strain 927/4 GUTat10.1)	437	48448	BINDING 54; /ligand="adenosine"; /ligand_id="ChEBI:CHEBI:16335"; /evidence="ECO:0007829|PDB:3H9U"; BINDING 54; /ligand="substrate"; /evidence="ECO:0000256|PIRSR:PIRSR001109-1"; BINDING 130; /ligand="substrate"; /evidence="ECO:0000256|PIRSR:PIRSR001109-1"; BINDING 155; /ligand="substrate"; /evidence="ECO:0000256|PIRSR:PIRSR001109-1"; BINDING 156..158; /ligand="NAD(+)"; /ligand_id="ChEBI:CHEBI:5754…	7	7	7	18.8	18.8	18.8	130.23	3276700	29	9.89567	17.4327	16.2042	17.6054	17.4953	16.6923	17.4915	16.261	16.5835	18.7237	17.2186	16.7968	12.1044	17.5341	17.3968	17.308	11.4163	10.5135	12.4617
27		0.0200846	0.0634459	Q384J9	40S ribosomal protein S26	Tb11.01.0355	Trypanosoma brucei brucei (strain 927/4 GUTat10.1)	111	12806		5	5	5	47.7	47.7	47.7	155.54	1733100	20	11.9104	15.335	11.15	11.8519	15.8474	15.8487	15.8643	12.1306	15.7178	15.575	11.3314	12.1254	14.3257	17.594	15.3969	14.3459	11.7352	10.5509	12.7361
28		0.416085	-0.958687	Q384Q5	Glucose-regulated protein 78, putative	Tb11.02.5450 Tb11.02.5500	Trypanosoma brucei brucei (strain 927/4 GUTat10.1)	653	71435		13	13	13	25	25	25	204.08	2833100	34	11.7799	15.5857	11.6919	12.4339	16.1753	16.2517	16.2314	15.4759	16.1015	16.6583	12.2154	12.3468	11.3316	15.2853	16.0787	16.0215	12.3782	9.47551	11.8511
29		0.00124223	0.00494426	Q385E9	Large ribosomal subunit protein eL28	Tb11.02.4050 Tb11.02.4070	Trypanosoma brucei brucei (strain 927/4 GUTat10.1)	146	16861		3	3	3	13	13	13	131.53	5709200	19	12.1776	16.6157	12.6327	11.0724	17.1816	17.2801	16.879	16.6605	17.0046	17.4874	14.275	12.7576	12.2426	17.3233	19.5157	16.9104	12.1314	10.7664	12.2717
30		1.17981	0.749762	Q385L6	Triosephosphate isomerase (EC 5.3.1.1)	Tb11.02.3210	Trypanosoma brucei brucei (strain 927/4 GUTat10.1)	250	26819		6	6	6	31.2	31.2	31.2	323.31	2479200	39	13.9342	15.4645	14.5182	15.0027	15.2809	16.0504	15.8374	14.7843	14.8504	16.5703	15.6348	15.8496	16.7814	16.4433	16.1501	15.0155	13.0664	9.73993	12.0825
31		0.656152	1.04802	Q385T6	60S ribosomal protein L17, putative	Tb10.61.2090 Tb11.02.2430	Trypanosoma brucei brucei (strain 927/4 GUTat10.1)	166	19106		2	2	2	10.8	10.8	10.8	19.265	1067600	10	11.6896	15.6473	13.279	12.1923	13.4224	13.1166	13.4056	12.921	13.4617	13.0497	11.4211	12.953	13.0936	17.3191	16.5071	14.3054	11.8851	10.4384	13.693
32		2.31701	2.28779	Q385Z7	Lectin, putative	Tb11.02.1680	Trypanosoma brucei brucei (strain 927/4 GUTat10.1)	545	62273		3	3	3	5.1	5.1	5.1	323.31	799200	16	10.9363	12.9141	11.0259	10.9828	12.4061	13.6281	13.7584	12.7409	13.5458	13.6095	15.7856	16.5334	16.2749	13.235	14.2671	12.9594	12.2768	11.1361	13.2402
33		1.55469	1.63682	Q386E3	AB hydrolase-1 domain-containing protein	Tb11.02.1170	Trypanosoma brucei brucei (strain 927/4 GUTat10.1)	375	41465		4	4	4	14.9	14.9	14.9	50.075	1606500	7	11.2553	13.9255	11.0637	11.64	13.0973	12.8048	12.7131	12.5659	12.3757	14.1038	13.1119	12.657	12.6679	15.3854	14.5818	16.744	12.9424	9.96705	12.5154
34		0.30439	-0.37755	Q386E7	Adenylosuccinate synthetase (AMPSase) (AdSS) (EC 6.3.4.4) (IMP--aspartate ligase)	Tb11.02.1120	Trypanosoma brucei brucei (strain 927/4 GUTat10.1)	602	66675	ACT_SITE 75; /note="Proton acceptor"; /evidence="ECO:0000255|HAMAP-Rule:MF_03125"; ACT_SITE 105; /note="Proton donor"; /evidence="ECO:0000255|HAMAP-Rule:MF_03125"	2	2	2	5.3	5.3	5.3	13.37	497260	7	12.4094	14.1454	13.1184	12.7293	15.447	14.5674	15.0199	14.6001	13.0239	15.631	12.5833	13.454	13.2328	14.5281	14.5872	13.7645	12.8478	10.348	12.463
35		0.217094	-0.434226	Q386F2	40S ribosomal protein S4	Tb11.02.1085 Tb11.02.1090	Trypanosoma brucei brucei (strain 927/4 GUTat10.1)	273	30644		5	5	5	19.8	19.8	19.8	144.83	1658200	18	11.9887	13.7346	15.5534	12.0525	15.4314	15.606	14.1582	15.3341	15.4308	15.5711	11.1537	13.0299	13.6051	16.1668	15.4188	14.9368	12.7167	10.064	12.7719
36		0.205521	0.237307	Q386I6	Dynein heavy chain, putative	Tb11.02.0760	Trypanosoma brucei brucei (strain 927/4 GUTat10.1)	4658	531185		5	5	5	1.5	1.5	1.5	34.872	546370	6	12.5909	14.6503	12.5844	12.3964	12.3739	13.5514	12.7376	12.4316	12.8009	13.9013	12.3336	12.5904	11.9185	14.5208	14.5019	13.57	13.5502	10.6334	12.8273
37		0.00912201	-0.044462	Q386L1	Ribosomal protein L37	Tb09.211.0865 Tb11.02.0500	Trypanosoma brucei brucei (strain 927/4 GUTat10.1)	84	10100		3	3	3	29.8	29.8	29.8	105.23	7866300	27	11.993	18.4606	13.421	11.7323	16.6502	16.5425	19.0837	15.785	15.73	20.285	11.572	12.8777	13.0509	19.6463	19.4167	18.9797	12.8662	11.3648	14.1536
38		0.0172035	0.0454205	Q386V3	60S acidic ribosomal protein P0	Tb11.46.0001 Tb11.46.0002	Trypanosoma brucei brucei (strain 927/4 GUTat10.1)	324	34627		6	6	6	19.4	19.4	19.4	38.493	1378000	19	11.1989	16.0917	13.0876	13.2727	15.0571	15.058	14.3695	12.8078	15.0252	15.9973	11.7121	12.3289	13.0842	16.4208	15.8193	16.0868	12.0851	11.9456	13.2586
39		0.550082	0.486678	Q387G2	Peptidyl-prolyl cis-trans isomerase (PPIase) (EC 5.2.1.8)	Tb11.03.0250	Trypanosoma brucei brucei (strain 927/4 GUTat10.1)	177	18717		7	7	7	46.9	46.9	46.9	323.31	12762000	109	15.6616	16.841	16.7141	17.8844	16.8405	16.4165	16.8476	15.7245	15.9986	18.0253	15.5517	16.8281	17.5872	17.8261	18.0369	17.2623	10.5233	12.2101	12.7574
40		0.643152	1.40889	Q387L9	Dynein light chain	Tb11.03.0815	Trypanosoma brucei brucei (strain 927/4 GUTat10.1)	90	10427		2	2	2	32.2	32.2	32.2	25.822	626230	11	9.08427	16.0456	12.6103	9.63193	11.4126	12.4992	15.5846	12.6228	12.4455	13.7964	11.8297	12.3063	13.0924	13.7993	16.8165	16.0491	12.2313	10.6394	12.801
41		0.311045	1.17492	Q387Q3	Inosine-5'-monophosphate dehydrogenase (EC 1.1.1.205)	Tb10.61.0150	Trypanosoma brucei brucei (strain 927/4 GUTat10.1)	447	48482	ACT_SITE 260; /note="Thioimidate intermediate"; /evidence="ECO:0000256|PIRSR:PIRSR000130-1"; ACT_SITE 358; /note="Proton acceptor"; /evidence="ECO:0000256|PIRSR:PIRSR000130-1"	17	17	17	47.4	47.4	47.4	323.31	12153000	105	10.7764	17.6809	11.5643	11.5183	10.3277	12.7798	13.7505	13.2745	11.9824	19.7455	11.4737	12.3797	12.3434	13.1435	19.3823	18.367	11.8252	11.3538	13.1347
42		0.0867985	0.244898	Q388B7	Kinesin-like protein	Tb10.61.1750	Trypanosoma brucei brucei (strain 927/4 GUTat10.1)	820	90801	BINDING 570..577; /ligand="ATP"; /ligand_id="ChEBI:CHEBI:30616"; /evidence="ECO:0000256|PROSITE-ProRule:PRU00283"	3	3	3	3.4	3.4	3.4	19.368	1457300	10	9.93691	15.83	11.9607	12.1537	16.1909	15.328	14.1864	13.4774	15.0612	16.3543	12.3997	14.1999	11.886	16.2868	16.053	14.9318	12.6828	10.9468	12.8052
43		0.0783311	-0.25375	Q388D3	40S ribosomal protein S2, putative	Tb10.61.1960 Tb10.61.2070	Trypanosoma brucei brucei (strain 927/4 GUTat10.1)	266	28642		7	7	7	33.1	33.1	33.1	258.87	2882600	27	11.6966	16.6934	13.6237	9.91335	15.7404	15.954	17.0389	14.8334	15.6459	17.5677	12.7636	13.2949	12.395	15.8947	17.2928	16.0609	12.3583	11.1694	13.274
44		0.361066	0.413122	Q388I8	Pyruvate kinase (EC 2.7.1.40)	Tb10.61.2680	Trypanosoma brucei brucei (strain 927/4 GUTat10.1)	351	38453		11	11	11	45.9	45.9	45.9	323.31	10857000	89	14.8429	17.3349	15.8805	16.1026	17.4799	17.8286	17.7751	16.7543	17.7526	18.3439	17.1791	17.7302	15.9363	17.695	17.881	18.1143	12.9864	17.1106	17.0509
45		0.0282859	-0.0675185	Q388X2	Heat shock protein, putative	Tb10.389.0880	Trypanosoma brucei brucei (strain 927/4 GUTat10.1)	811	90864		8	8	8	11.7	11.7	11.7	50.962	1358900	16	10.8903	15.0462	12.8353	12.8034	15.1861	15.2334	15.2109	14.9587	15.2185	16.6378	13.7192	12.8166	12.5598	15.4236	16.0667	15.4213	12.1656	11.4287	12.7098
46		0.278364	0.677329	Q389I7	40S ribosomal protein S3	Tb10.26.0370	Trypanosoma brucei brucei (strain 927/4 GUTat10.1)	214	24216		4	4	4	17.3	17.3	17.3	323.31	1834300	17	11.8271	16.1721	12.789	11.5052	13.1153	14.3038	16.269	12.8422	12.2215	16.9944	11.9733	12.3097	13.9105	16.7385	15.8696	16.0861	13.7605	9.86232	12.4279
47		0.0484489	-0.0896596	Q389K1	60S ribosomal protein L6, putative	Tb10.26.0560	Trypanosoma brucei brucei (strain 927/4 GUTat10.1)	192	21185		3	3	3	21.4	21.4	21.4	224.7	807970	13	12.4518	13.6778	12.7703	11.5722	15.2176	15.2394	12.7424	14.4562	15.0791	14.9197	11.5394	13.7154	13.9834	14.9451	14.3602	13.7945	12.1974	9.18267	13.9878
48		0.0922513	0.298481	Q389P1	Heat shock protein 83	Tb10.26.1080	Trypanosoma brucei brucei (strain 927/4 GUTat10.1)	704	80763		24	24	24	34.8	34.8	34.8	323.31	21506000	179	11.8176	18.054	13.343	13.5108	17.1363	17.2973	17.5856	15.5772	16.8635	18.9666	13.8441	14.598	14.2729	17.8443	18.7704	18.5524	13.2568	10.1409	13.2046
49		0.236595	0.181139	Q389T1	Histone H2B	Tb10.406.0330 Tb10.406.0350 Tb10.406.0360 Tb10.406.0370 Tb10.406.0380 Tb10.406.0400 Tb10.406.0410 Tb10.406.0420 Tb10.406.0430 Tb10.406.0440 Tb10.406.0450 Tb10.406.0460	Trypanosoma brucei brucei (strain 927/4 GUTat10.1)	112	12570		13	13	13	75.9	75.9	75.9	323.31	72650000	116	21.4922	20.7824	22.4282	22.592	21.5064	21.6701	21.6054	21.7022	21.7745	21.9794	22.1639	22.6031	22.7153	22.0901	21.3601	20.674	18.2954	10.417	12.4271
50		0.137516	0.267787	Q38A18	Paraflagellar rod component	Tb10.6k15.0810	Trypanosoma brucei brucei (strain 927/4 GUTat10.1)	1082	118666		4	4	4	5	5	5	44.415	381610	6	9.94487	12.7985	12.3326	11.5041	12.9302	13.5398	13.3919	13.0142	14.5502	15.1349	11.2807	12.9296	11.6533	14.5363	14.1412	14.5503	11.6502	10.2494	12.3884
51		0.173012	0.461526	Q38AC0	Hexose transporter	Tb10.6k15.2040	Trypanosoma brucei brucei (strain 927/4 GUTat10.1)	527	56460		4	4	4	8.3	8.3	8.3	181.38	1161300	18	12.6287	16.0044	12.8669	10.7046	15.8832	16.0084	15.8188	15.5798	12.8938	17.1714	13.0309	13.067	13.5121	16.9694	16.8876	16.6382	13.1642	10.5098	12.6171
52		1.53665	1.2454	Q38AE1	Protein disulfide isomerase (EC 5.3.4.1)	Tb10.6k15.2290	Trypanosoma brucei brucei (strain 927/4 GUTat10.1)	497	55580		11	11	11	22.7	22.7	22.7	248.26	7065900	50	15.0826	17.233	15.152	16.056	16.0535	15.8266	17.8985	15.3545	16.5257	18.3127	16.5629	18.3861	17.3221	17.8519	18.1522	17.2942	13.2199	10.7205	12.8795
53	+	4.66591	5.34425	Q38AG2	Prolyl endopeptidase (EC 3.4.21.-)	Tb10.6k15.2520	Trypanosoma brucei brucei (strain 927/4 GUTat10.1)	698	77625		42	42	42	66.5	66.5	66.5	323.31	42774000	261	13.135	13.5123	11.751	12.6921	10.4688	9.8201	13.7894	13.5355	10.4389	14.0638	15.6978	16.3986	16.3852	19.1146	20.2328	18.1608	14.8038	11.0309	11.8817
54		0.137414	-0.398319	Q38AM9	40S ribosomal protein S24	Tb10.6k15.3340 Tb10.6k15.3350	Trypanosoma brucei brucei (strain 927/4 GUTat10.1)	137	15684		2	2	2	20.4	20.4	20.4	300.18	2886400	18	12.3229	13.7214	11.7817	11.7307	16.7132	17.6323	16.4973	13.6627	12.1739	15.532	10.5035	13.8857	12.7865	16.4804	15.2905	13.7244	11.752	9.80259	12.9333
55		0.880311	1.9957	Q38AR6	Dipeptidyl-peptidase 8-like serine peptidase	Tb10.6k15.3800	Trypanosoma brucei brucei (strain 927/4 GUTat10.1)	850	93684		16	16	16	24.9	24.9	24.9	323.31	9041900	67	10.326	14.0982	11.6982	13.1214	11.8713	12.7823	14.0114	13.3181	12.0308	10.1765	10.0945	11.6798	11.6798	16.6403	18.5434	17.3969	12.621	9.11021	12.9678
56		0.165395	0.276968	Q38AV5	Chaperonin Hsp60, mitochondrial	Tb10.70.0280 Tb10.70.0430	Trypanosoma brucei brucei (strain 927/4 GUTat10.1)	562	59503		3	3	3	6.2	6.2	6.2	100.33	832220	9	12.0102	13.4878	13.2666	10.7309	11.9828	12.6345	13.5613	12.8153	16.418	13.5738	12.2723	13.5852	12.5267	14.4173	13.8303	13.3187	11.5083	9.27228	13.9691
57		0.258104	0.637312	Q38AW9	60S ribosomal protein L37a, putative (60S ribosomal proteins L37, putative)	Tb10.100.0110 Tb10.70.0465	Trypanosoma brucei brucei (strain 927/4 GUTat10.1)	93	10458		4	4	4	37.6	37.6	37.6	156.87	1660400	23	9.88394	15.1009	12.7124	12.7076	13.8395	14.0861	16.3929	13.2402	16.1353	16.9167	12.2079	13.6921	13.857	17.2718	15.8812	15.5233	12.5133	9.67853	13.2616
58		0.701239	-1.33484	Q38AZ9	Universal minicircle sequence binding protein (UMSBP), putative	Tb10.70.0800	Trypanosoma brucei brucei (strain 927/4 GUTat10.1)	140	14566		2	2	1	19.3	19.3	10	18.857	486240	8	10.9732	13.484	12.5525	12.4238	17.563	17.1861	13.7564	16.905	13.434	13.8081	12.0117	11.2152	13.1974	14.4098	13.2404	13.168	12.8412	10.0101	12.6016
59		0.0804578	0.231405	Q38B01	Clathrin heavy chain	Tb10.70.0830	Trypanosoma brucei brucei (strain 927/4 GUTat10.1)	1703	190626		16	16	16	15.2	15.2	15.2	192.45	2647500	39	10.95	15.3013	11.7233	11.5834	13.702	13.1011	15.4598	14.3637	14.5805	16.7846	10.283	13.3556	12.8128	16.0237	16.4447	14.9984	12.7612	9.7123	12.3508
60		2.0146	0.748369	Q38B42	Fructose-bisphosphate aldolase (EC 4.1.2.13)	Tb10.70.1370	Trypanosoma brucei brucei (strain 927/4 GUTat10.1)	372	41071		23	23	23	54.6	54.6	54.6	323.31	42695000	277	17.9035	18.8142	18.5305	18.3759	18.9153	18.8937	18.9629	18.1533	18.4997	19.9346	19.3461	19.9026	19.5878	18.9558	19.4904	19.3978	15.2223	10.0074	12.4593
61		0.0461945	0.0999903	Q38B58	60S ribosomal protein L24, putative	Tb10.70.1560	Trypanosoma brucei brucei (strain 927/4 GUTat10.1)	125	14625		2	2	2	24.8	24.8	24.8	106.23	1151300	12	12.3302	13.0318	13.3811	13.0089	14.6988	16.0089	14.122	15.8345	12.4606	13.4559	12.5511	15.8822	11.6732	16.1895	13.7791	13.5244	12.3488	9.83179	12.7655
62		0.0186874	0.052832	Q38B98	Ubiquitin/ribosomal protein S27a, putative	Tb10.70.2170	Trypanosoma brucei brucei (strain 927/4 GUTat10.1)	151	16706		2	2	2	8.6	8.6	8.6	17.787	1154800	11	11.475	15.9391	10.9042	11.7301	12.5897	15.7577	14.0457	15.1486	15.5762	13.3999	11.492	12.9692	13.1982	17.1685	13.8972	13.5317	12.9817	10.3315	12.1437
63		0.0075387	0.02449	Q38BE4	Elongation factor 2	Tb10.70.2650 Tb10.70.2660	Trypanosoma brucei brucei (strain 927/4 GUTat10.1)	846	94334		23	23	23	31.2	31.2	31.2	323.31	11976000	137	11.3573	15.8747	12.0549	12.6303	16.3333	16.5659	15.9743	15.6681	16.1736	17.0267	12.5728	13.0275	13.1717	17.0758	17.2305	16.8641	12.0679	9.44548	13.9551
64		0.579102	0.920975	Q38BI9	60S ribosomal protein L30	Tb10.70.3170	Trypanosoma brucei brucei (strain 927/4 GUTat10.1)	105	11512		3	3	3	36.2	36.2	36.2	29.322	441870	5	10.3221	15.2683	12.4502	10.8667	12.9039	13.4487	14.4149	12.8066	11.6637	14.662	12.5662	12.9083	13.3135	16.333	13.7377	13.9514	12.6622	10.1785	13.0477
65		0.419768	0.872741	Q38BK6	Small ribosomal subunit protein eS1	Tb10.70.3360	Trypanosoma brucei brucei (strain 927/4 GUTat10.1)	256	29422		6	6	6	22.3	22.3	22.3	104.75	1348400	15	12.401	13.1927	12.0242	12.2263	12.7561	16.351	12.7958	15.8535	13.0555	17.3814	12.5594	13.9719	13.0221	15.8175	16.2905	16.3975	11.9473	11.1663	12.9466
66		0.257725	0.549144	Q38BS5	Multifunctional fusion protein [Includes: Delta-1-pyrroline-5-carboxylate dehydrogenase (P5C dehydrogenase) (L-glutamate gamma-semialdehyde dehydrogenase); L-glutamate gamma-semialdehyde dehydrogenase (EC 1.2.1.88)]	Tb10.70.4280	Trypanosoma brucei brucei (strain 927/4 GUTat10.1)	561	62037	ACT_SITE 302; /evidence="ECO:0000256|PROSITE-ProRule:PRU10007"	3	3	3	5.7	5.7	5.7	21.549	406810	8	9.58435	14.9622	12.2981	11.314	13.4129	12.7624	15.053	12.8109	12.8565	16.2066	11.9731	13.3042	12.797	15.3279	13.3588	15.2903	12.1009	11.7437	11.9897
67		0.140676	0.294567	Q38BV4	Splicing factor PTSR1 interacting protein	Tb10.70.4700	Trypanosoma brucei brucei (strain 927/4 GUTat10.1)	378	43653		2	2	2	3.4	3.4	3.4	88.56	885100	21	10.1718	13.4936	12.2672	10.9438	14.8705	13.7128	13.4967	14.5723	11.8396	15.5781	11.8812	12.7117	12.6304	13.6995	15.1517	14.2608	11.8779	10.8164	14.0301
68		0.00275986	0.00933139	Q38BV6	phosphopyruvate hydratase (EC 4.2.1.11)	Tb10.70.4740	Trypanosoma brucei brucei (strain 927/4 GUTat10.1)	429	46592	ACT_SITE 208; /note="Proton donor"; /evidence="ECO:0000256|PIRSR:PIRSR001400-1"; ACT_SITE 343; /note="Proton acceptor"; /evidence="ECO:0000256|PIRSR:PIRSR001400-1"	20	20	20	62.5	62.5	62.5	323.31	19039000	128	13.5714	18.9429	15.2391	14.062	18.399	18.2329	18.4911	17.6727	18.5613	19.0372	15.3233	14.34	15.3455	19.2996	19.5272	19.5463	13.2773	10.5649	11.4218
69		0.907771	1.78074	Q38C41	Phosphotransferase (EC 2.7.1.-)	Tb10.70.5800	Trypanosoma brucei brucei (strain 927/4 GUTat10.1)	471	51149		18	2	2	46.1	4.2	4.2	323.31	1567800	17	13.8141	13.9305	16.2145	17.5343	12.7158	13.1562	14.0569	16.1865	13.1084	14.3663	18.2888	19.0358	18.9287	13.4392	12.9746	15.0673	12.4378	9.10359	11.7905
70		1.51059	1.52821	Q38C42	Phosphotransferase (EC 2.7.1.-)	Tb10.70.5820	Trypanosoma brucei brucei (strain 927/4 GUTat10.1)	471	51295		19	19	3	53.5	53.5	11.7	323.31	12946000	90	16.5493	16.7095	17.6991	18.0832	16.5628	16.781	17.5015	15.6641	14.4641	18.2603	19.3026	19.8166	19.658	17.1959	16.999	17.162	11.6325	17.8486	17.9192
71		0.0593725	0.283063	Q38CY6	Ribosomal protein L36, putative	Tb09.244.2725	Trypanosoma brucei brucei (strain 927/4 GUTat10.1)	109	12457		5	5	5	38.5	38.5	38.5	323.31	17547000	55	11.5112	19.0452	12.3896	12.1026	17.3647	18.0281	19.8504	15.4331	17.3079	20.016	11.9562	12.5689	16.9706	19.8596	19.3574	18.815	12.4213	10.5284	13.6522
72		0.177186	-0.363327	Q587D5	60S ribosomal protein L9, putative	Tb06.26G9.310 Tb927.6.4690	Trypanosoma brucei brucei (strain 927/4 GUTat10.1)	187	21661		1	1	1	7.5	7.5	7.5	323.31	2476700	29	15.8447	16.0072	16.8999	16.9147	16.0255	16.169	13.0969	14.9182	15.4701	13.5859	15.8853	17.0484	12.171	16.8817	13.0874	15.7056	10.8667	10.798	12.117
73		0.139971	0.417009	Q38CD1	40S ribosomal protein S23, putative	Tb10.70.7020 Tb10.70.7030	Trypanosoma brucei brucei (strain 927/4 GUTat10.1)	143	15929		2	2	2	14	14	14	182.85	1094000	9	10.2932	15.9477	10.9798	12.2103	12.567	15.5535	16.2839	13.194	13.3838	15.9302	11.0872	12.5566	12.6331	17.4185	15.5369	15.0758	12.4345	10.6788	12.6694
74	+	6.57291	6.98736	Q38CD6	Carboxypeptidase (EC 3.4.16.-)	Tb10.70.7090	Trypanosoma brucei brucei (strain 927/4 GUTat10.1)	464	51510		6	6	6	26.7	26.7	26.7	323.31	21134000	89	9.85162	12.7978	16.9499	11.3994	12.606	13.7475	13.4212	13.5696	13.0939	13.3215	19.3885	19.8883	19.8877	20.2287	20.7462	20.2397	19.3328	17.1505	17.6554
75		0.146753	0.398034	Q38CI4	40S ribosomal proteins S11, putative	Tb10.70.7695	Trypanosoma brucei brucei (strain 927/4 GUTat10.1)	174	20087		9	9	1	46.6	46.6	6.9	323.31	3401000	41	9.26624	15.8129	15.7591	14.8027	15.2499	14.9085	16.9988	14.7144	15.0551	17.297	14.6789	13.3904	13.565	17.5471	16.9647	16.1609	12.6266	11.3213	13.219
76		0.41568	-0.531884	Q38CJ3	TRAF3-interacting protein 1 C-terminal domain-containing protein	Tb10.70.7880	Trypanosoma brucei brucei (strain 927/4 GUTat10.1)	585	65689		2	2	2	6	6	6	45.809	183500	9	11.5438	13.5357	12.092	11.8678	13.0614	15.0939	14.1186	14.7802	15.1511	14.4029	12.2111	13.6041	13.4638	12.4291	13.15	13.339	12.2021	10.9035	13.2053
77		0.0579963	0.139803	Q38CW9	60S ribosomal protein L32	Tb09.244.2590	Trypanosoma brucei brucei (strain 927/4 GUTat10.1)	132	15353		3	3	3	15.9	15.9	15.9	47.772	582710	9	11.5868	15.4181	13.585	11.565	14.1901	13.497	15.7122	12.8523	12.4083	15.7382	11.3955	14.2843	11.6377	15.6447	14.3585	15.4498	12.0544	12.5564	11.992
78		0.680477	1.72469	Q38CL8	V-type proton ATPase proteolipid subunit	Tb10.100.0090	Trypanosoma brucei brucei (strain 927/4 GUTat10.1)	191	19380		1	1	1	7.9	7.9	7.9	72.197	2838500	17	18.1448	14.0046	19.2456	19.3194	12.4084	14.4026	15.5178	13.366	12.0097	16.9687	18.6727	19.5244	19.2754	15.9124	15.2898	14.9061	10.8807	10.8626	12.3928
79		0.0282464	0.155029	Q38CX3	40S ribosomal protein S6	Tb09.244.2630	Trypanosoma brucei brucei (strain 927/4 GUTat10.1)	250	28476		6	6	1	22.8	22.8	4	323.31	10725000	32	11.043	19.2156	12.3228	10.9427	17.3194	17.5122	19.6521	16.6971	16.6335	20.3999	11.1692	13.6008	13.3624	19.3202	20.9623	19.5583	11.3202	9.66142	12.4098
80		0.135494	0.381703	Q38CY8	60S ribosomal protein L5, putative	Tb09.244.2730 Tb09.244.2740	Trypanosoma brucei brucei (strain 927/4 GUTat10.1)	308	34636		3	3	3	9.4	9.4	9.4	18.763	915610	15	11.3218	15.9732	12.0718	11.9602	15.4243	13.8657	15.8897	13.2195	12.6312	16.5476	10.2972	13.1796	13.4874	16.4322	16.3913	15.8455	11.1525	10.6686	11.8888
81		0.383999	-1.02949	Q57YL9	60S ribosomal protein L26, putative	Tb08.11J15.540 Tb927.8.6180	Trypanosoma brucei brucei (strain 927/4 GUTat10.1)	143	16424		3	3	3	14	14	14	91.22	1295900	24	10.7938	15.5586	12.9614	11.1768	16.418	16.0809	16.4833	16.5777	16.4338	16.8246	10.4352	12.9035	12.6697	16.9417	14.5594	15.899	13.0735	9.46896	12.7725
82		2.14795	2.95995	Q38D58	Kinetoplastid membrane protein KMP-11	Tb09.211.4511 Tb09.211.4512 Tb09.211.4513	Trypanosoma brucei brucei (strain 927/4 GUTat10.1)	92	11077		4	4	4	46.7	46.7	46.7	209.44	2485100	31	15.2688	16.9748	12.4449	15.4532	12.3832	13.2305	15.56	12.1842	13.0987	18.5422	17.5941	18.4316	18.1016	15.9522	17.4675	17.2968	13.0871	11.8599	13.0865
83		0.950706	1.64165	Q38DC1	Serine aminopeptidase S33 domain-containing protein	Tb09.211.3880	Trypanosoma brucei brucei (strain 927/4 GUTat10.1)	422	46892		4	4	4	10.4	10.4	10.4	54.494	1167900	15	10.8563	13.8378	12.3215	9.64601	13.295	13.7776	13.5376	12.9305	12.9565	14.128	11.0818	12.7696	12.811	16.4819	17.2432	15.8345	11.5069	10.5424	12.1282
84		1.48267	2.62528	Q38DE4	1-alkyl-2-acetylglycerophosphocholine esterase (EC 3.1.1.47)	Tb09.211.3650	Trypanosoma brucei brucei (strain 927/4 GUTat10.1)	447	49912	ACT_SITE 290; /note="Nucleophile"; /evidence="ECO:0000256|PIRSR:PIRSR018169-1"; ACT_SITE 320; /note="Charge relay system"; /evidence="ECO:0000256|PIRSR:PIRSR018169-1"; ACT_SITE 399; /note="Charge relay system"; /evidence="ECO:0000256|PIRSR:PIRSR018169-1"	14	14	14	34.5	34.5	34.5	323.31	9835400	62	9.90374	13.9058	13.6513	12.1452	13.8585	14.7622	13.3308	12.5812	13.9231	13.4663	12.4761	12.1352	14.6411	17.8495	19.1459	18.4208	12.0984	9.6664	12.3858
85		0.0808053	0.242111	Q38DE8	Ubiquitin-activating enzyme E1, putative	Tb09.211.3610	Trypanosoma brucei brucei (strain 927/4 GUTat10.1)	1214	134655	ACT_SITE 710; /note="Glycyl thioester intermediate"; /evidence="ECO:0000256|PROSITE-ProRule:PRU10132"	12	12	12	12	12	12	290.22	2700800	41	10.388	15.9207	11.4016	13.2036	14.9602	14.8879	16.255	14.4999	15.2839	17.3439	11.4611	12.6083	15.4671	15.9894	16.7348	15.6789	11.9113	11.3771	11.9625
86		0.0282234	-0.0212701	Q38DF0	glycerol kinase (EC 2.7.1.30) (ATP:glycerol 3-phosphotransferase)	Tb09.211.3570	Trypanosoma brucei brucei (strain 927/4 GUTat10.1)	512	56412		17	17	17	36.9	36.9	36.9	323.31	20081000	112	17.9099	18.4924	18.999	19.1613	18.1445	18.4622	17.9843	17.6283	18.2329	19.2105	18.1967	19.1476	18.349	17.8411	18.6023	18.271	17.8663	10.4887	11.5738
87		0.187055	0.714548	Q38DH8	60S ribosomal subunit protein L31, putative	Tb09.211.3270 Tb09.211.3280	Trypanosoma brucei brucei (strain 927/4 GUTat10.1)	188	21693		10	10	10	38.3	38.3	38.3	323.31	18631000	92	11.2936	17.872	11.9169	12.9105	14.8397	14.584	18.8533	14.7002	15.0862	19.2775	12.3753	13.2357	13.0872	19.8225	19.1274	17.4395	12.1101	10.6767	12.7501
88		0.0370636	-0.144504	Q38DN0	Gim5B protein	Tb09.211.2740	Trypanosoma brucei brucei (strain 927/4 GUTat10.1)	241	25976		8	8	8	38.6	38.6	38.6	323.31	4711900	38	11.7175	17.7995	13.5376	11.6415	16.5858	16.6337	18.0379	15.6428	16.2104	17.8693	12.2537	13.0885	12.5845	18.5178	18.1404	17.9537	12.2233	8.72057	12.4838
89		0.362998	0.731571	Q38DP2	60S ribosomal protein L23, putative	Tb09.211.2630 Tb09.211.2640	Trypanosoma brucei brucei (strain 927/4 GUTat10.1)	139	14963		3	3	3	30.9	30.9	30.9	54.141	545450	11	11.871	14.5543	11.5115	12.1258	13.2673	13.6473	15.8188	12.5726	11.3741	15.9739	11.6618	12.194	13.4385	16.1604	15.5763	14.9885	11.754	10.2669	12.5028
90		0.0646711	0.105512	Q38DU2	Polyadenylate-binding protein (PABP)	Tb09.211.2150	Trypanosoma brucei brucei (strain 927/4 GUTat10.1)	555	62147		5	5	5	16.2	16.2	16.2	121.5	853920	10	11.1984	13.0057	12.0571	12.8789	14.5417	14.5229	14.9141	14.0715	14.3505	14.7303	12.9939	12.9349	12.8384	14.6761	14.3594	14.593	12.7717	12.8264	12.9553
91		0.640339	1.07198	Q38E19	Uncharacterized protein	Tb09.211.1360	Trypanosoma brucei brucei (strain 927/4 GUTat10.1)	152	16882		2	2	2	12.5	12.5	12.5	90.874	538410	17	10.1657	15.2943	11.4288	11.9637	12.15	12.8022	13.2674	12.1673	11.8452	15.868	11.881	13.2116	12.5183	14.1401	15.5764	15.2759	11.7136	9.41542	13.7581
92		0.272501	0.46366	Q38EC5	60S ribosomal protein L10, putative	Tb09.211.0110 Tb09.211.0340	Trypanosoma brucei brucei (strain 927/4 GUTat10.1)	213	24736		6	6	6	28.2	28.2	28.2	323.31	2930000	34	15.4352	16.5077	11.2496	15.6365	16.4425	16.2418	16.8153	15.8242	17.0203	16.7433	15.0356	16.3266	15.9923	16.9957	16.4626	16.7189	11.592	10.4081	12.5276
93		0.166372	0.937434	Q38EF6	Ubiquitin-conjugating enzyme E2, putative (EC 6.3.2.19)	Tb09.211.0050	Trypanosoma brucei brucei (strain 927/4 GUTat10.1)	150	17132	ACT_SITE 86; /note="Glycyl thioester intermediate"; /evidence="ECO:0000256|PROSITE-ProRule:PRU10133"	6	6	6	27.3	27.3	27.3	323.31	41304000	45	12.4847	21.1834	12.3882	10.3293	11.4358	14.61	17.7219	13.7687	19.0574	22.1437	12.6134	12.5309	12.483	17.5705	21.7814	21.7193	11.8733	9.99913	14.0882
94		0.378447	0.665599	Q38EJ5	Tetratricopeptide SHNi-TPR domain-containing protein	Tb09.160.5530	Trypanosoma brucei brucei (strain 927/4 GUTat10.1)	346	38016		3	3	3	10.7	10.7	10.7	80.043	392250	7	11.1514	14.894	13.6532	12.2329	12.2403	12.4674	13.4764	12.6434	12.0661	15.8325	11.4851	13.2564	12.0533	14.5001	15.7656	15.3274	12.2298	10.5537	11.9789
95		0.0329788	-0.101451	Q38EU9	Arginine kinase (EC 2.7.3.3)	Tb09.160.4590	Trypanosoma brucei brucei (strain 927/4 GUTat10.1)	356	40197	BINDING 122..126; /ligand="ATP"; /ligand_id="ChEBI:CHEBI:30616"; /evidence="ECO:0000256|PROSITE-ProRule:PRU00843"; BINDING 185; /ligand="ATP"; /ligand_id="ChEBI:CHEBI:30616"; /evidence="ECO:0000256|PROSITE-ProRule:PRU00843"; BINDING 229; /ligand="ATP"; /ligand_id="ChEBI:CHEBI:30616"; /evidence="ECO:0000256|PROSITE-ProRule:PRU00843"; BINDING 280..284; /ligand="ATP"; /ligand_id="ChEBI:CHEBI:30616";…	7	7	7	25.3	25.3	25.3	82.27	2450100	19	10.8831	16.3469	12.4586	11.7777	15.7646	16.0019	16.1634	15.1832	15.7196	16.7144	12.2078	14.299	12.2553	15.5345	16.9126	16.3902	12.1096	10.3556	13.4758
96		0.839526	0.607302	Q38EX8	thioredoxin-dependent peroxiredoxin (EC 1.11.1.24)	Tb09.160.4250 Tb09.160.4280	Trypanosoma brucei brucei (strain 927/4 GUTat10.1)	199	22425	ACT_SITE 52; /note="Cysteine sulfenic acid (-SOH) intermediate; for peroxidase activity"; /evidence="ECO:0000256|PIRSR:PIRSR000239-1"	6	6	6	36.2	36.2	36.2	221.49	5046400	35	14.8601	17.153	15.713	15.8263	16.9355	16.7979	17.2803	16.1049	16.5612	17.8717	16.4469	17.5794	17.2867	16.6877	17.425	17.2804	12.3294	9.7457	13.2091
97		0.326934	0.516308	Q38F34	Proliferating cell nuclear antigen	Tb09.160.3710	Trypanosoma brucei brucei (strain 927/4 GUTat10.1)	292	32315		4	4	4	16.1	16.1	16.1	24.338	525720	7	10.8538	15.4656	11.7703	13.6402	12.8431	13.5217	13.0624	12.9854	13.7802	15.8853	12.5732	13.2954	13.7978	14.3314	15.5673	13.8175	12.1871	8.88751	12.4645
98		0.187776	0.425069	Q38F38	Ribosomal protein S6, putative	Tb09.160.3670	Trypanosoma brucei brucei (strain 927/4 GUTat10.1)	126	13572		2	2	2	27	27	27	279.95	812180	11	16.6284	13.1404	17.7921	17.7953	13.3756	14.6894	13.3927	12.7026	13.6991	13.6018	15.2599	16.6949	16.615	14.5416	13.4926	14.0369	11.7328	11.7066	14.2473
99		0.129386	0.297389	Q38F76	Probable eukaryotic initiation factor 4A (eIF-4A) (EC 3.6.4.13) (ATP-dependent RNA helicase eIF4A)	Tb09.160.3270	Trypanosoma brucei brucei (strain 927/4 GUTat10.1)	404	45362	BINDING 70..77; /ligand="ATP"; /ligand_id="ChEBI:CHEBI:30616"; /evidence="ECO:0000255|PROSITE-ProRule:PRU00541"	4	4	4	11.6	11.6	11.6	27.997	1075000	11	10.5625	15.0259	12.0058	12.1386	15.4409	15.4052	15.2296	14.7129	13.255	16.313	13.2037	14.4565	13.4606	16.0588	15.7406	12.9178	12.0355	10.8526	13.8367
100		0.396578	0.549687	Q38FD9	40S ribosomal protein S7	Tb09.160.2550	Trypanosoma brucei brucei (strain 927/4 GUTat10.1)	202	23841		9	9	9	42.6	42.6	42.6	323.31	19373000	73	19.9572	19.3357	20.9162	21.1837	18.2197	17.9775	20.2279	17.0849	17.8074	19.9439	19.3798	20.9322	20.3556	20.2179	19.1569	18.8481	11.3389	10.7488	14.6855
101		0.156733	0.350283	Q38FL2	Uncharacterized protein	Tb09.160.1790	Trypanosoma brucei brucei (strain 927/4 GUTat10.1)	566	62877		5	5	5	10.8	10.8	10.8	238.25	2285700	18	11.3805	15.8144	10.4916	10.3928	14.4177	14.9936	14.79	13.571	13.63	15.4856	13.3659	13.2865	12.6994	14.4742	14.4617	14.7942	13.3421	10.5847	13.1824
102		1.15478	1.23825	Q38FR8	Uncharacterized protein	Tb09.160.1180	Trypanosoma brucei brucei (strain 927/4 GUTat10.1)	576	66257		3	3	3	6.9	6.9	6.9	119.42	562740	6	10.8132	13.2811	12.1562	12.3686	13.0379	13.6382	12.8768	12.4387	12.9801	15.8497	12.7041	12.9394	14.7421	15.1236	15.2654	14.3193	13.047	11.2275	11.5815
103		0.611723	1.17479	Q38FW8	60S ribosomal protein L35, putative	Tb09.160.0700 Tb09.160.0710	Trypanosoma brucei brucei (strain 927/4 GUTat10.1)	127	15144		4	4	4	26	26	26	47.337	905750	7	10.6513	15.702	11.2919	11.4458	12.5566	13.2425	15.4751	11.9635	13.3392	16.1244	12.5948	12.6983	13.2628	15.5574	16.0049	16.0058	12.205	11.5278	13.1114
104		0.0222569	0.0619657	Q580D8	Ribosomal protein L21E (60S), putative	Tb04.5E12.350 Tb927.4.1100	Trypanosoma brucei brucei (strain 927/4 GUTat10.1)	159	18015		4	4	4	27	27	27	259.51	2415100	22	14.5708	15.6887	12.6598	14.9816	16.3313	12.9655	15.8716	13.0599	15.4099	17.201	10.4119	15.0007	14.9336	17.2382	16.1124	15.919	12.0005	10.131	13.5596
105		0.367439	0.553556	Q4GY96	Phospholipase A1, putative (EC 3.1.1.32)	TB927.1.4830	Trypanosoma brucei brucei (strain 927/4 GUTat10.1)	300	32404		2	2	2	8	8	8	12.394	270310	5	10.504	13.3408	14.2741	11.4452	12.6864	13.8718	14.2115	13.1205	13.6515	14.3256	11.5925	13.7868	12.7322	14.013	15.5506	14.5051	11.4029	11.2746	12.388
106		0.332857	-0.309386	Q4GYY5	Tubulin alpha chain	TB927.1.2340 TB927.1.2360 TB927.1.2380 TB927.1.2400	Trypanosoma brucei brucei (strain 927/4 GUTat10.1)	451	49787		19	19	19	64.3	64.3	64.3	323.31	43061000	203	17.8459	19.1771	18.722	18.9232	19.4934	19.6362	19.5231	18.3009	18.9415	20.092	17.8789	17.6317	18.2268	19.6614	20.0313	19.1068	15.2296	15.6108	16.7778
107		0.218732	0.24028	Q4GYY6	Tubulin beta chain	TB927.1.2330 TB927.1.2350 TB927.1.2370 TB927.1.2390	Trypanosoma brucei brucei (strain 927/4 GUTat10.1)	442	49704		20	20	20	62.7	62.7	62.7	323.31	54238000	251	17.3076	19.5001	18.2238	19.3738	19.6918	19.1224	19.7147	19.1154	19.6033	20.5373	18.8386	19.066	18.5146	20.6178	20.3925	19.3263	14.5349	13.1938	13.6258
108		0.09266	-0.124107	Q4GZG4	Phosphoglycerate kinase (EC 2.7.2.3)	PGKC TB927.1.700	Trypanosoma brucei brucei (strain 927/4 GUTat10.1)	440	47246	BINDING 24..26; /ligand="substrate"; /evidence="ECO:0000256|PIRSR:PIRSR000724-1"; BINDING 39; /ligand="substrate"; /evidence="ECO:0000256|PIRSR:PIRSR000724-1"; BINDING 62..65; /ligand="substrate"; /evidence="ECO:0000256|PIRSR:PIRSR000724-1"; BINDING 135; /ligand="substrate"; /evidence="ECO:0000256|PIRSR:PIRSR000724-1"; BINDING 172; /ligand="substrate"; /evidence="ECO:0000256|PIRSR:PIRSR000724-1";…	4	4	4	15.9	15.9	15.9	174.04	1706000	19	15.2898	13.7691	16.6271	16.7608	14.9529	15.0071	14.3281	14.2551	14.508	14.182	13.9036	15.1811	14.9741	15.3614	15.9674	13.6758	12.118	10.5999	12.7695
109		0.290932	0.541239	Q57TU7	Paraflagellar rod component	Tb08.30K1.530 Tb927.8.6660	Trypanosoma brucei brucei (strain 927/4 GUTat10.1)	607	69056		4	4	4	8.2	8.2	8.2	27.924	581260	5	11.8338	13.3219	11.5185	9.82856	12.0845	13.3433	12.506	13.3541	12.8319	15.8747	11.9732	12.1357	11.9162	13.2004	15.7798	14.1405	12.826	11.5845	12.7775
110		0.0447683	0.0658083	Q57U43	Monoglyceride lipase, putative	Tb08.6H23.290 Tb927.8.8020	Trypanosoma brucei brucei (strain 927/4 GUTat10.1)	314	35222		3	2	2	15.3	9.9	9.9	110.47	278160	4	9.85044	13.3303	12.7872	13.0954	13.3181	13.5272	12.9634	12.8698	13.9796	13.327	12.9234	11.7236	12.4508	13.8147	13.5251	13.3865	11.7023	12.1105	13.246
111		1.99832	1.12361	Q57UH2	69 kDa paraflagellar rod protein	Tb08.5H5.880 Tb08.5H5.890 Tb08.5H5.900 Tb08.5H5.910 Tb08.5H5.920 Tb927.8.4970 Tb927.8.4980 Tb927.8.4990 Tb927.8.5000 Tb927.8.5010	Trypanosoma brucei brucei (strain 927/4 GUTat10.1)	600	69597		19	19	19	36	36	36	323.31	5708300	66	14.1173	15.1073	14.792	15.4621	15.8268	15.721	15.5561	15.0076	15.4488	17.3679	16.0819	16.807	16.8576	16.2792	17.2174	16.1427	12.1779	10.1564	11.8222
112		1.63323	1.81865	Q57UI0	Amidase domain-containing protein	Tb08.5H5.750 Tb927.8.5080	Trypanosoma brucei brucei (strain 927/4 GUTat10.1)	595	65430		4	4	4	8.6	8.6	8.6	107.36	1510900	9	11.0623	13.1065	12.6393	11.6829	12.5468	13.1897	13.448	12.7717	11.8271	14.4678	15.8327	16.6479	11.8581	13.2189	15.9429	13.4567	12.5176	11.6452	13.5563
113		0.084853	-0.221542	Q57UL6	Flagellar calcium-binding protein TB-24	Tb08.5H5.50 Tb927.8.5440	Trypanosoma brucei brucei (strain 927/4 GUTat10.1)	218	24253		3	3	3	21.6	21.6	21.6	323.31	1849900	18	14.6613	14.3171	13.1808	11.4657	12.5511	15.4502	13.7978	16.3805	15.5828	14.7025	10.9667	12.1958	17.8139	14.7262	15.0252	13.197	11.7535	10.1085	12.1855
114		0.823556	1.36421	Q57UP8	Fatty acid elongase 1 (EC 2.3.1.-) (Beta-ketoacyl-CoA synthase) (Elongation of fatty acids protein)	ELO1 Tb07.5F10.370 Tb927.7.4180	Trypanosoma brucei brucei (strain 927/4 GUTat10.1)	305	33871	ACT_SITE 163; /note="Nucleophile"; /evidence="ECO:0000250|UniProtKB:A1L3X0"	2	2	2	7.2	7.2	7.2	12.399	476400	3	9.06441	13.4145	13.1468	11.9514	13.8725	13.3796	13.2094	13.721	13.0168	16.2145	12.4602	12.7843	13.7804	15.9554	15.9631	15.8363	12.5824	12.0683	13.0593
115		0.0257896	0.148329	Q57V54	60S ribosomal protein L13	Tb03.3K10.390 Tb927.3.3320	Trypanosoma brucei brucei (strain 927/4 GUTat10.1)	218	25428		19	19	19	60.1	60.1	60.1	323.31	129880000	196	12.35	20.7035	12.4698	12.0008	17.4535	17.6427	21.1867	16.9173	17.6058	21.5205	13.3116	12.6539	13.653	21.4182	20.8321	20.9315	11.2125	10.2974	11.8661
116		0.398394	-0.781301	Q57VM1	60S ribosomal protein L7a	Tb08.29O4.590 Tb08.29O4.580 Tb927.8.1330 Tb927.8.1340	Trypanosoma brucei brucei (strain 927/4 GUTat10.1)	276	30879		5	5	5	19.6	19.6	19.6	67.897	1340500	16	11.1422	13.4306	11.8634	11.1106	15.6736	13.5008	17.283	15.2857	15.5028	13.2009	12.0614	12.0889	13.0488	13.856	13.3341	13.7191	12.9338	9.70224	11.8143
117		0.286657	-0.80678	Q57VP3	40S ribosomal protein S9, putative	Tb08.29O4.180 Tb10.70.1380 Tb927.8.1110	Trypanosoma brucei brucei (strain 927/4 GUTat10.1)	190	22052		5	5	5	24.7	24.7	24.7	221.46	4277000	40	11.1934	16.2566	13.0161	11.2304	17.0409	16.8281	16.4823	16.3206	16.4743	16.7219	11.9267	12.3904	12.4678	16.1202	16.9294	16.2637	13.0162	11.9919	12.5045
118		0.221042	0.644731	Q57VU5	Chaperone protein DNAJ, putative	Tb07.29K4.130 Tb927.7.990	Trypanosoma brucei brucei (strain 927/4 GUTat10.1)	778	86601		12	12	12	19.8	19.8	19.8	323.31	3498700	40	9.82181	16.1417	13.21	12.4711	13.1485	13.0078	14.8619	12.8496	13.3424	17.6386	10.9748	11.4035	14.759	14.6774	17.6607	16.2892	11.4466	9.51643	12.4775
119		0.184204	0.436284	Q57VZ2	Nucleoside phosphorylase, putative (EC 2.4.2.-)	Tb08.29H22.830 Tb927.8.4430	Trypanosoma brucei brucei (strain 927/4 GUTat10.1)	341	36925	BINDING 87; /ligand="Ca(2+)"; /ligand_id="ChEBI:CHEBI:29108"; /evidence="ECO:0007829|PDB:3BJE"; BINDING 90; /ligand="Ca(2+)"; /ligand_id="ChEBI:CHEBI:29108"; /evidence="ECO:0007829|PDB:3BJE"; BINDING 91; /ligand="Ca(2+)"; /ligand_id="ChEBI:CHEBI:29108"; /evidence="ECO:0007829|PDB:3BJE"	5	5	5	23.5	23.5	23.5	112.83	1136700	12	11.9557	14.6602	13.4707	11.2265	15.4143	13.0932	15.6607	13.3241	11.4909	16.3568	12.2483	12.2225	12.6057	15.836	16.0401	15.657	11.0885	9.97208	13.0812
120		0.18664	0.38066	Q57W56	60S ribosomal protein L2, putative	Tb05.28F8.80 Tb11.01.7960 Tb927.5.1110	Trypanosoma brucei brucei (strain 927/4 GUTat10.1)	260	28314		5	5	5	26.5	26.5	26.5	163.65	1760200	16	11.5039	15.0579	12.7381	12.9837	12.3881	13.0595	15.6617	15.1607	14.4218	16.0343	12.1837	13.2643	12.9739	15.9732	15.7029	15.5919	10.6137	11.6562	12.633
121		0.0805122	0.205481	Q57WB4	Tryparedoxin	Tb03.28C22.710 Tb927.3.3780	Trypanosoma brucei brucei (strain 927/4 GUTat10.1)	144	15891		2	2	2	16	16	16	12.28	1121200	7	15.4062	14.7193	16.0748	16.0369	13.5048	11.9753	13.6634	12.6328	13.6592	13.7921	11.8435	17.807	16.8876	13.3424	12.4813	13.7499	12.0229	10.5702	13.2806
122		0.312623	0.560779	Q57WR6	10 kDa heat shock protein, putative	Tb07.27M11.610 Tb07.27M11.580 Tb927.7.1320 Tb927.7.1340	Trypanosoma brucei brucei (strain 927/4 GUTat10.1)	100	10670		2	2	2	26	26	26	11.3	335920	4	11.54	14.0604	12.0004	10.6654	13.4596	13.802	14.6815	12.2576	12.1883	15.9649	11.5359	13.6421	12.6203	14.9828	14.8924	14.0633	12.6421	11.0551	11.7718
123		0.0137357	-0.0414621	Q57WX6	Dynein heavy chain, putative	Tb03.27F10.490 Tb927.3.930	Trypanosoma brucei brucei (strain 927/4 GUTat10.1)	4639	531415		6	6	6	1.6	1.6	1.6	37.859	818490	9	10.0144	14.6042	12.5969	11.1199	12.5167	14.906	15.4204	12.9568	14.4997	16.8717	12.6827	11.8585	11.0493	15.413	15.4546	14.5972	12.3056	10.202	13.3776
124		0.0351281	-0.067663	Q57X64	Adenosine 5'-monophosphoramidase, putative	Tb07.26A24.920 Tb927.7.4480	Trypanosoma brucei brucei (strain 927/4 GUTat10.1)	141	15550	ACT_SITE 100; /note="Tele-AMP-histidine intermediate"; /evidence="ECO:0000256|PIRSR:PIRSR601310-1"	2	2	2	19.1	19.1	19.1	11.784	300670	3	15.2418	14.6395	15.7001	12.16	12.5082	13.6202	13.7819	12.7976	12.6724	13.7051	16.6623	13.0637	12.7852	13.3691	12.6926	13.1171	12.5514	11.7942	11.788
125		0.163609	0.335648	Q57X86	Uncharacterized protein	Tb07.26A24.470 Tb927.7.4700	Trypanosoma brucei brucei (strain 927/4 GUTat10.1)	698	77701		6	6	6	11.3	11.3	11.3	323.31	1259600	27	11.0891	14.7534	13.1363	11.3105	13.5611	12.6097	15.3133	12.9846	15.12	15.6611	12.9763	12.0742	12.7536	15.6008	15.2318	14.7007	12.8276	12.1863	13.1591
126		0.69005	0.776754	Q57XD7	Acetyl-coenzyme A synthetase (EC 6.2.1.1)	Tb08.26A17.430 Tb927.8.2520	Trypanosoma brucei brucei (strain 927/4 GUTat10.1)	673	74666		4	4	4	7.4	7.4	7.4	27.085	771150	12	11.9448	12.9603	12.8693	10.6555	12.9288	12.8149	13.2898	12.4029	13.0115	15.1271	13.0825	11.6725	13.2471	14.6571	14.6372	14.1669	11.6788	11.201	13.552
127		0.131498	0.278268	Q57XJ5	ADP-ribosylation factor-like protein 3A, putative	Tb03.25B21.123 Tb927.3.3450	Trypanosoma brucei brucei (strain 927/4 GUTat10.1)	178	19881		3	3	3	26.4	26.4	26.4	103.38	575850	15	12.2223	13.2017	10.9184	12.6949	12.2186	15.1028	13.6853	13.0074	13.2597	15.3671	10.2501	12.9952	12.6963	15.0652	15.7579	13.9119	13.2696	9.98426	12.213
128		0.42522	1.96023	Q57XX0	40S ribosomal protein S25	Tb03.1J15.510 Tb10.70.4800 Tb927.3.1370	Trypanosoma brucei brucei (strain 927/4 GUTat10.1)	113	12560		3	3	3	22.1	22.1	22.1	138.6	15337000	23	9.65217	20.2236	12.6557	11.5627	12.9512	12.7947	20.9847	12.9524	12.9773	21.2196	12.337	14.0129	13.3276	20.4092	20.2414	20.2176	11.2994	10.395	13.1472
129		1.80076	1.79224	Q57Y40	Monoglyceride lipase, putative	Tb04.1D20.80 Tb927.4.4360	Trypanosoma brucei brucei (strain 927/4 GUTat10.1)	310	34992		7	7	6	34.5	34.5	29	323.31	1968000	26	11.6207	13.9749	13.7609	13.0418	12.7726	13.016	14.6391	13.7761	13.7179	13.851	12.0164	14.3973	15.9355	15.6233	17.1216	16.1621	13.7636	9.51873	13.6084
130		0.846598	1.78411	Q57YA3	Histone H2A	Tb07.13M20.520 Tb07.13M20.510 Tb07.13M20.530 Tb07.13M20.540 Tb07.13M20.550 Tb07.13M20.560 Tb07.13M20.570 Tb07.13M20.580 Tb07.13M20.590 Tb07.13M20.600 Tb07.13M20.610 Tb07.13M20.620 Tb07.13M20.630 Tb927.7.2820 Tb927.7.2830 Tb927.7.2840 Tb927.7.2850 Tb927.7.2860 Tb927.7.2870 Tb927.7.2880 Tb927.7.2890 Tb927.7.2900 Tb927.7.2910 Tb927.7.2920 Tb927.7.2930 Tb927.7.2940	Trypanosoma brucei brucei (strain 927/4 GUTat10.1)	134	14212		7	7	7	32.8	32.8	32.8	323.31	13117000	48	18.8947	18.0539	19.961	20.2393	14.0533	18.3279	19.185	12.3275	18.2318	18.0152	20.3402	21.0379	20.8286	17.3566	18.3272	19.188	12.3943	9.56954	12.7226
131		0.227265	-0.318889	Q57YE1	Splicing factor TSR1	Tb08.12O16.540 Tb927.8.900	Trypanosoma brucei brucei (strain 927/4 GUTat10.1)	328	37469		3	3	3	10.7	10.7	10.7	19.265	266780	6	11.0501	13.5131	12.214	10.8937	12.9129	13.6117	14.3658	13.592	13.1641	13.2765	10.9289	12.4827	11.583	12.9804	13.8288	13.4391	12.147	10.1406	12.5927
132		0.471479	0.993112	Q57YL6	40S ribosomal protein S8	Tb08.11J15.560 Tb08.11J15.570 Tb927.8.6150 Tb927.8.6160	Trypanosoma brucei brucei (strain 927/4 GUTat10.1)	220	24937		3	3	3	18.6	18.6	18.6	114.74	745060	12	10.4882	13.1933	12.6074	11.8177	13.0599	14.3036	16.6659	15.4821	11.9443	16.1854	12.6019	12.0379	15.8751	15.5405	15.7302	15.6217	12.4186	9.48896	13.412
133		0.129208	0.331766	Q57YQ4	3-methylcrotonyl-CoA carboxylase, putative	Tb08.10K10.840 Tb927.8.6970	Trypanosoma brucei brucei (strain 927/4 GUTat10.1)	678	73907		7	7	7	13	13	13	323.31	2279600	27	11.4844	16.1194	12.2502	11.571	14.0962	13.1942	15.5608	13.5826	11.9262	16.8243	12.0924	11.8706	13.0452	15.4751	15.8975	15.5753	12.3401	9.10641	13.0603
134		0.255005	0.47391	Q57YR7	Acetyl-CoA carboxylase, putative (EC 6.4.1.2)	Tb08.10K10.720 Tb927.8.7100	Trypanosoma brucei brucei (strain 927/4 GUTat10.1)	2181	242915		100	100	100	56.4	56.4	56.4	323.31	373220000	1056	17.3414	20.9499	18.5135	18.496	19.1625	19.2899	21.034	18.3349	19.0242	22.0363	17.9906	18.6541	18.6556	21.3705	21.5852	21.0971	11.5094	11.8826	11.8489
135		0.69788	1.39334	Q584K4	Calreticulin	Tb04.3M17.390 Tb927.4.5010	Trypanosoma brucei brucei (strain 927/4 GUTat10.1)	395	45043		6	6	6	21	21	21	111.98	1248200	16	11.1171	15.9605	11.8145	12.3864	11.4442	13.273	15.083	12.042	11.7529	16.7739	11.5679	16.0844	12.6823	15.7375	16.1813	15.0951	11.4091	11.6473	11.4707
136		1.69067	0.649119	Q57YW0	Glycerol-3-phosphate dehydrogenase [NAD(+)] (EC 1.1.1.8)	Tb08.28L1.740 Tb927.8.3530	Trypanosoma brucei brucei (strain 927/4 GUTat10.1)	354	37805	ACT_SITE 203; /note="Proton acceptor"; /evidence="ECO:0000256|PIRSR:PIRSR000114-1"	11	11	11	37.9	37.9	37.9	323.31	18004000	130	16.977	18.074	17.8683	18.0728	18.3008	18.418	17.9662	17.5987	18.1199	19.0195	18.4716	19.0891	19.0225	18.1153	18.8765	18.5689	16.7402	11.7395	13.0949
137		0.471342	1.2376	Q57Z31	Histone H4	Tb05.45E22.470 Tb05.45E22.480 Tb05.45E22.490 Tb05.45E22.500 Tb05.45E22.510 Tb05.45E22.520 Tb05.45E22.530 Tb05.45E22.540 Tb05.45E22.550 Tb05.45E22.560 Tb927.5.4170 Tb927.5.4180 Tb927.5.4190 Tb927.5.4200 Tb927.5.4210 Tb927.5.4220 Tb927.5.4230 Tb927.5.4240 Tb927.5.4250 Tb927.5.4260	Trypanosoma brucei brucei (strain 927/4 GUTat10.1)	100	11142		12	12	8	48	48	33	323.31	60618000	127	21.2729	19.5291	22.2984	22.3147	18.4176	18.4709	20.1244	17.7883	12.8097	19.2281	21.5481	22.1263	22.0669	19.0866	18.6114	19.3388	20.7409	19.3746	18.5162
138		0.283871	0.710713	Q57ZC7	Putative enoyl-CoA reductase (Putative 3-oxo-5-alpha-steroid 4-dehydrogenase) (EC 1.3.1.-)	ENCR Tb03.30P12.550 Tb927.3.1840	Trypanosoma brucei brucei (strain 927/4 GUTat10.1)	298	33355		4	4	4	13.8	13.8	13.8	24.283	1072600	8	9.91599	16.331	10.8962	13.8809	12.4764	12.5221	14.3262	15.5421	12.815	16.9819	12.9626	12.7263	13.3877	16.262	16.4519	13.8866	11.9524	11.4531	10.2795
139		0.254516	0.23641	Q57ZH2	60S ribosomal protein L23a	Tb07.27E10.400 Tb927.7.5170	Trypanosoma brucei brucei (strain 927/4 GUTat10.1)	164	18170		2	2	2	14.6	14.6	14.6	13.687	523330	5	12.2371	13.762	11.6586	13.8256	12.7511	13.6878	12.8095	13.0917	13.8967	13.1061	13.581	12.061	13.7421	12.6582	14.1438	13.7284	12.0142	10.2915	12.3682
140		0.159757	0.433129	Q57ZI7	60S ribosomal protein L19, putative	Tb07.27E10.170 Tb07.27E10.210 Tb927.7.5000 Tb927.7.5020	Trypanosoma brucei brucei (strain 927/4 GUTat10.1)	260	29409		3	3	3	12.3	12.3	12.3	21.735	593330	6	10.3	15.2722	12.5074	13.7049	13.31	13.481	16.279	13.0372	12.1366	16.2987	11.2925	12.497	12.0002	16.5457	16.2777	15.7819	11.9218	10.9456	11.7028
141		0.25968	1.19578	Q57ZX0	Stress-induced protein sti1, putative	Tb05.26K5.210 Tb927.5.2940	Trypanosoma brucei brucei (strain 927/4 GUTat10.1)	550	62328		2	2	2	3.8	3.8	3.8	12.884	20235000	4	10.4137	13.5531	12.6135	12.9629	13.2455	14.1886	13.5984	21.6201	21.8319	14.2948	12.928	13.532	20.4812	21.2062	14.0397	13.9811	13.1224	11.1857	12.8193
142		1.18869	1.05643	Q580K0	Fungal lipase-like domain-containing protein	Tb03.26J7.730 Tb927.3.4420	Trypanosoma brucei brucei (strain 927/4 GUTat10.1)	443	49985		2	2	2	5	5	5	14.072	129570	2	11.2092	12.9552	13.0615	11.3749	13.5753	13.5978	12.4871	13.6472	12.9289	13.172	13.4329	11.8066	14.062	13.6424	15.3814	14.8187	13.3762	10.8839	12.3942
143		0.218083	0.449939	Q580K6	40S ribosomal protein S15a, putative	Tb03.26J7.620 Tb11.02.4000 Tb927.3.4360	Trypanosoma brucei brucei (strain 927/4 GUTat10.1)	130	14645		2	2	2	19.2	19.2	19.2	130.13	780140	10	10.5304	14.0826	11.8647	11.4148	13.4544	14.4377	16.7558	15.1579	13.1095	13.726	12.6901	14.2078	13.2825	13.3776	16.1715	13.6905	14.0517	10.4237	11.5274
144		0.942217	0.548689	Q580L2	73 kDa paraflagellar rod protein	Tb03.26J7.510 Tb03.26J7.530 Tb03.26J7.550 Tb03.26J7.570 Tb03.26J7.590 Tb927.3.4290 Tb927.3.4300 Tb927.3.4310 Tb927.3.4320 Tb927.3.4330	Trypanosoma brucei brucei (strain 927/4 GUTat10.1)	589	68683		17	17	17	27.3	27.3	27.3	323.31	6296700	86	15.1319	15.4865	15.8867	15.74	16.5818	16.8918	15.5118	15.7349	16.1631	17.2387	16.5947	17.294	16.8396	16.0395	16.8855	15.8592	11.9871	10.6122	12.7391
145		1.01557	1.44756	Q580V7	Cofilin/actin depolymerizing factor, putative	Tb03.5L5.210 Tb927.3.5180	Trypanosoma brucei brucei (strain 927/4 GUTat10.1)	136	15119		2	2	2	23.5	23.5	23.5	13.819	339510	4	10.6288	12.7555	12.5001	11.5181	12.5319	13.0616	13.4318	12.9228	12.3864	13.8812	10.3119	16.5006	16.4509	14.1905	13.3102	13.2922	12.4699	11.4535	13.3221
146		0.11762	0.379939	Q581Q1	Ribosomal protein L3, mitochondrial, putative	Tb04.2L9.1340 Tb927.4.1800	Trypanosoma brucei brucei (strain 927/4 GUTat10.1)	429	48692		18	18	18	44.1	44.1	44.1	323.31	22932000	122	14.6605	18.2945	12.1935	13.9124	16.4984	16.3945	17.2721	15.2517	15.1562	19.6242	13.3546	14.4802	13.9194	17.3638	19.6794	19.0371	12.2614	12.1727	11.8986
147		0.272872	0.668375	Q581V1	Amidinotransferase	Tb04.2L9.440 Tb927.4.1300	Trypanosoma brucei brucei (strain 927/4 GUTat10.1)	374	42015		4	4	4	16.3	16.3	16.3	28.48	790150	7	11.9353	16.2532	12.6059	10.2095	12.3841	13.9238	14.2138	12.5647	12.9676	16.7899	11.5452	13.4253	12.5983	16.2332	16.9379	13.5791	12.6792	10.1029	12.3891
148		1.46274	1.70182	Q582C7	Hydrolase, alpha/beta fold family, putative	Tb05.3C6.470 Tb927.5.2380	Trypanosoma brucei brucei (strain 927/4 GUTat10.1)	312	34433		5	5	5	19.2	19.2	19.2	35.159	887020	11	10.9214	13.4743	11.62	11.3176	13.2792	13.7854	14.419	13.201	11.066	14.7414	12.8436	13.3436	13.5793	15.588	15.8628	15.6889	12.833	10.7431	12.0082
149		0.0951344	-0.314946	Q582N2	60S ribosomal protein L4	Tb03.48K5.830 Tb927.3.5050	Trypanosoma brucei brucei (strain 927/4 GUTat10.1)	374	41856		8	8	8	27	27	27	138.63	14549000	32	10.7082	16.1445	12.1662	11.6601	17.1795	17.5958	16.9641	16.0586	16.7766	17.2135	12.4161	14.379	13.1298	16.6806	16.7672	16.218	10.766	8.73813	11.9972
150		0.28373	0.538855	Q582Q6	Aminopeptidase (EC 3.4.11.-)	Tb03.48K5.390 Tb03.48K5.320 Tb927.3.4750 Tb927.3.4790	Trypanosoma brucei brucei (strain 927/4 GUTat10.1)	871	97252	ACT_SITE 305; /note="Proton acceptor"; /evidence="ECO:0000256|PIRSR:PIRSR634016-1"	2	2	2	2.8	2.8	2.8	12.863	561580	5	11.0378	13.7134	12.7485	11.7858	11.5676	13.2668	13.3925	13.8154	13.4918	16.1431	11.3246	13.3169	11.9738	15.5236	15.7133	13.9585	13.2766	10.9167	12.5293
151		0.43549	0.858898	Q582X2	ATP-dependent DEAD/H RNA helicase, putative	Tb03.48O8.220 Tb927.3.2600	Trypanosoma brucei brucei (strain 927/4 GUTat10.1)	2170	244994		18	18	18	10.6	10.6	10.6	323.31	4173900	52	11.9127	16.1486	13.0454	12.2759	16.0657	13.0229	15.0099	12.9368	12.5607	18.1204	13.5787	15.0595	13.9048	15.2798	16.2226	15.7674	12.2218	10.3174	12.0838
152		0.0119837	0.0373075	Q583I6	Antigenic protein, putative	Tb04.29M18.750 Tb927.4.2070	Trypanosoma brucei brucei (strain 927/4 GUTat10.1)	4455	511323		4	4	4	32.2	32.2	32.2	132.79	1450700	15	10.519	15.6336	12.8101	11.706	16.2245	16.4371	15.4785	16.0439	12.9626	16.7124	13.1579	12.8087	12.7102	16.234	16.1006	15.929	12.2689	11.3612	12.2928
153		0.0503866	0.214229	Q583K7	Ribosomal protein S19, putative	Tb04.29M18.160 Tb927.4.1860	Trypanosoma brucei brucei (strain 927/4 GUTat10.1)	167	18846		7	7	7	35.3	35.3	35.3	298.34	13385000	54	12.0296	17.2787	12.4384	13.0611	15.4931	15.0323	19.6661	14.6452	15.2463	19.3743	12.9128	12.0756	12.8802	20.0359	18.5581	17.3816	12.7987	10.9089	12.4294
154		1.09095	2.25403	Q584D4	DoxX	Tb04.1H19.1060 Tb927.4.2530	Trypanosoma brucei brucei (strain 927/4 GUTat10.1)	158	16835		3	3	3	24.1	24.1	24.1	323.31	9229600	59	18.4353	16.1988	19.5092	19.5166	13.107	13.4135	17.5573	13.8232	12.3636	17.2551	19.0388	19.6782	19.5903	18.0727	17.0713	16.7807	14.8256	15.1378	16.6502
155		0.201248	-0.691883	Q584G9	60S ribosomal protein L35A, putative	Tb04.1H19.150 Tb927.4.2180	Trypanosoma brucei brucei (strain 927/4 GUTat10.1)	149	17021		6	6	6	32.2	32.2	32.2	237.07	3881600	30	10.8981	16.7465	11.786	13.0756	18.1399	17.7731	17.9101	16.7539	17.5278	17.8485	12.6617	11.8605	14.4391	18.0981	17.2316	16.6334	11.7856	11.5867	13.0576
156		0.137513	-0.823173	Q585I6	Serine/threonine-protein phosphatase (EC 3.1.3.16)	Tb04.26G5.540 Tb927.4.3640	Trypanosoma brucei brucei (strain 927/4 GUTat10.1)	294	33578		2	2	2	6.8	6.8	6.8	13.096	77450000	11	22.9068	13.8963	23.4178	23.4937	22.064	22.0714	13.9836	21.8974	22.1327	13.8971	22.9867	24.8006	23.2064	14.7698	14.548	14.6059	11.3496	10.9757	12.5909
157		0.20832	-0.476528	Q585J3	Translation elongation factor 1-beta, putative	Tb04.26G5.400 Tb927.4.3570	Trypanosoma brucei brucei (strain 927/4 GUTat10.1)	261	28404		2	2	2	9.6	9.6	9.6	11.723	308340	3	9.97805	15.0114	12.2132	12.5331	13.8407	13.7999	15.0427	13.5842	12.4053	16.5484	10.632	12.011	12.0498	13.4079	14.9012	15.1132	12.0264	12.6808	12.1343
158		0.116674	0.28737	Q585J5	60S ribosomal protein L13a, putative	Tb05.30H13.890 Tb04.26G5.360 Tb927.4.3550 Tb927.5.1610	Trypanosoma brucei brucei (strain 927/4 GUTat10.1)	222	25712		9	9	9	32	32	32	323.31	11989000	58	13.3137	18.2874	15.3057	14.6863	16.0761	16.3053	17.5416	16.7307	15.3966	18.8323	13.8301	15.0924	15.3346	18.4	18.8263	17.7261	12.0885	10.7764	12.1083
159		0.0888264	-0.237089	Q585X3	Heat shock 70 kDa protein, mitochondrial, putative	Tb06.4F7.750 Tb06.4F7.670 Tb06.4F7.740 Tb927.6.3740 Tb927.6.3750 Tb927.6.3800	Trypanosoma brucei brucei (strain 927/4 GUTat10.1)	657	71475		6	6	6	12.3	12.3	12.3	323.31	1524200	25	10.899	15.6109	13.3531	11.0778	15.6499	15.2709	15.3886	14.5673	15.0468	16.452	11.9678	12.5889	12.7452	14.8317	16.2069	16.2269	12.4405	12.2398	13.1004
160	+	2.95927	3.63186	Q585Y2	Reticulon-like protein	Tb06.4F7.620 Tb927.6.3840	Trypanosoma brucei brucei (strain 927/4 GUTat10.1)	186	21071		2	2	2	12.4	12.4	12.4	78.006	1553300	8	10.9812	14.0939	12.2412	10.6122	12.4106	13.8037	14.0116	12.6425	12.4018	13.5518	17.6714	18.587	18.0695	16.8297	13.2313	13.4526	11.338	12.3895	13.1068
161		0.308229	-0.700366	Q586H6	Ribosomal protein L15	Tb06.30P15.400 Tb927.6.5040	Trypanosoma brucei brucei (strain 927/4 GUTat10.1)	204	24434		7	7	7	25.5	25.5	25.5	323.31	19741000	62	13.9793	17.6868	15.6	15.1699	19.632	19.7468	18.7198	19.3224	19.9973	18.6781	15.5482	16.2322	16.0225	18.0321	18.755	18.3272	11.9931	9.55755	13.5933
162		0.318326	0.60943	Q586Q7	Putative rRNA methyltransferase (EC 2.1.1.-) (2'-O-ribose RNA methyltransferase SPB1 homolog)	30M24.305 Tb927.2.4550	Trypanosoma brucei brucei (strain 927/4 GUTat10.1)	905	102884	ACT_SITE 158; /note="Proton acceptor"; /evidence="ECO:0000256|HAMAP-Rule:MF_03163"	3	3	3	3.9	3.9	3.9	20.778	524880	12	10.7541	15.0991	10.5249	13.0579	12.5805	13.8283	14.5647	12.9306	12.5032	16.3879	12.868	12.1235	13.5141	14.6969	15.0094	14.7834	12.7875	10.7254	13.7131
163	+	4.458	4.16318	Q586T2	Esterase, putative	30M24.115 Tb927.2.4930	Trypanosoma brucei brucei (strain 927/4 GUTat10.1)	245	27191		8	8	8	34.7	34.7	34.7	323.31	4413800	28	10.9162	13.7473	12.7039	10.7016	12.8124	12.6748	13.455	12.9019	12.046	14.1751	17.5184	17.9303	13.3779	17.2711	17.2951	17.2667	12.4528	9.81777	13.5818
164		1.41319	0.598624	Q586Z6	Glyceraldehyde-3-phosphate dehydrogenase (EC 1.2.1.12)	Tb06.26G9.1030 Tb927.6.4300	Trypanosoma brucei brucei (strain 927/4 GUTat10.1)	402	43839	ACT_SITE 209; /note="Nucleophile"; /evidence="ECO:0000256|PIRSR:PIRSR000149-1"	18	18	18	54	54	54	323.31	28819000	154	18.0374	18.7523	18.62	18.7588	19.1407	19.3561	18.8099	18.4496	18.7929	19.7997	19.2573	20.2179	19.9584	19.0285	19.43	18.8102	11.6934	10.1236	16.3065

## Sheet: C-1 + FP biotin
list of proteins identified using the FP biotin probe after pre-incubation with 1 mM C-1 parent compound
																				DMSO background (LFQ)			FP biotin (LFQ)			C-1 + FP biotin
Number	Significant	-LOG(P-value)	Difference	Uniprot ID	Protein name	Gene name	Organism	Length (AAs)	Mass (Da)	Active site	Peptides	Razor + unique peptides	Unique peptides	Sequence coverage [%]	Unique + razor sequence coverage [%]	Unique sequence coverage [%]	Score	Intensity	MS/MS count	asyC4	asyA1	asyA1	asyA1	asyA2	asyA3	asyA1	asyA2	asyA3
1	+	2.70272	4.88766	D6XM23	Lysophospholipase, putative	Tb08.11J15.160 Tb927.8.6390	Trypanosoma brucei brucei (strain 927/4 GUTat10.1)	280	30092		4	4	4	23.9	23.9	23.9	323.31	3604300	11	11.1466	13.5854	12.4707	18.7928	18.6748	18.6525	12.4853	14.2697	14.702
2	+	4.23896	4.56209	P50885	Large ribosomal subunit protein eL18 (60S ribosomal protein L18)	RPL18-A Tb10.6k15.0410; RPL18-B Tb11.02.1840	Trypanosoma brucei brucei (strain 927/4 GUTat10.1)	193	21874		5	5	5	31.6	31.6	31.6	323.31	5455600	24	12.2222	15.0993	12.9689	18.5586	18.6798	18.5329	13.629	13.9638	14.4923
3	+	2.57786	6.7319	Q389T1;Q389S5;Q389S0	Histone H2B	Tb10.406.0330 Tb10.406.0350 Tb10.406.0360 Tb10.406.0370 Tb10.406.0380 Tb10.406.0400 Tb10.406.0410 Tb10.406.0420 Tb10.406.0430 Tb10.406.0440 Tb10.406.0450 Tb10.406.0460	Trypanosoma brucei brucei (strain 927/4 GUTat10.1)	112	12570		13	13	13	75.9	75.9	75.9	323.31	56148000	71	22.3356	22.4081	22.421	22.1036	21.4583	22.1639	17.093	13.8187	14.6184
4	+	1.92395	2.74727	Q38AG2	Prolyl endopeptidase (EC 3.4.21.-)	Tb10.6k15.2520	Trypanosoma brucei brucei (strain 927/4 GUTat10.1)	698	77625		12	12	12	25.8	25.8	25.8	323.31	4332300	33	12.6461	12.3503	13.7735	16.993	16.8925	16.9018	13.045	14.2918	15.2087
5	+	3.73243	3.37226	Q38B42	Fructose-bisphosphate aldolase (EC 4.1.2.13)	Tb10.70.1370	Trypanosoma brucei brucei (strain 927/4 GUTat10.1)	372	41071		15	15	15	41.1	41.1	41.1	323.31	9286700	75	17.4773	17.4024	17.3267	18.1074	18.0896	18.0246	15.168	14.3009	14.636
6	+	2.51115	3.33638	Q38CL8	V-type proton ATPase proteolipid subunit	Tb10.100.0090	Trypanosoma brucei brucei (strain 927/4 GUTat10.1)	191	19380		1	1	1	7.9	7.9	7.9	87.68	2336500	12	17.7157	17.7581	17.7352	17.2161	17.2641	17.2356	12.972	13.9565	14.7781
7	+	1.9581	1.58248	Q38DF3;Q38DF2;Q38DF0;Q38DE9	glycerol kinase (EC 2.7.1.30) (ATP:glycerol 3-phosphotransferase)	Tb09.211.3540	Trypanosoma brucei brucei (strain 927/4 GUTat10.1)	512	56336		3	3	3	9	9	9	42.461	1567100	17	16.2055	16.2885	16.1865	15.5401	15.565	15.516	13.5147	13.7032	14.6558
8	+	2.88721	2.86766	Q38FE4;Q38FD9	40S ribosomal protein S7	Tb09.160.2490	Trypanosoma brucei brucei (strain 927/4 GUTat10.1)	202	23811		2	2	2	10.4	10.4	10.4	107.56	4079200	15	18.3018	18.1958	18.2142	17.3107	17.2787	17.0777	13.8968	14.1274	15.0398
9	+	2.45369	3.97765	Q4GYY6	Tubulin beta chain	TB927.1.2330 TB927.1.2350 TB927.1.2370 TB927.1.2390	Trypanosoma brucei brucei (strain 927/4 GUTat10.1)	442	49704		13	13	13	39.6	39.6	39.6	323.31	6543100	60	17.8266	18.0687	18.1485	17.9974	17.8676	17.7481	12.6257	14.3576	14.6968
10	+	2.47691	5.10791	Q57YA3	Histone H2A	Tb07.13M20.520 Tb07.13M20.510 Tb07.13M20.530 Tb07.13M20.540 Tb07.13M20.550 Tb07.13M20.560 Tb07.13M20.570 Tb07.13M20.580 Tb07.13M20.590 Tb07.13M20.600 Tb07.13M20.610 Tb07.13M20.620 Tb07.13M20.630 Tb927.7.2820 Tb927.7.2830 Tb927.7.2840 Tb927.7.2850 Tb927.7.2860 Tb927.7.2870 Tb927.7.2880 Tb927.7.2890 Tb927.7.2900 Tb927.7.2910 Tb927.7.2920 Tb927.7.2930 Tb927.7.2940	Trypanosoma brucei brucei (strain 927/4 GUTat10.1)	134	14212		5	5	5	26.1	26.1	26.1	323.31	7844400	24	18.5647	18.4893	18.7893	18.9895	18.9103	18.8463	12.6989	13.325	15.3985
11	+	3.46776	6.32019	Q57YR7	Acetyl-CoA carboxylase, putative (EC 6.4.1.2)	Tb08.10K10.720 Tb927.8.7100	Trypanosoma brucei brucei (strain 927/4 GUTat10.1)	2181	242915		9	9	9	7.1	7.1	7.1	323.31	15128000	36	19.7097	19.9175	19.7434	20.1975	19.9734	20.1911	13.0032	13.541	14.8572
12	+	2.73039	3.61274	Q57YW0	Glycerol-3-phosphate dehydrogenase [NAD(+)] (EC 1.1.1.8)	Tb08.28L1.740 Tb927.8.3530	Trypanosoma brucei brucei (strain 927/4 GUTat10.1)	354	37805	ACT_SITE 203; /note="Proton acceptor"; /evidence="ECO:0000256|PIRSR:PIRSR000114-1"	7	7	7	23.2	23.2	23.2	323.31	6417900	41	17.2511	17.1351	17.2075	17.6393	17.5254	17.4944	12.9565	14.4094	14.4549
13	+	1.81664	3.00473	Q584D4	DoxX	Tb04.1H19.1060 Tb927.4.2530	Trypanosoma brucei brucei (strain 927/4 GUTat10.1)	158	16835		3	3	3	24.1	24.1	24.1	323.31	7437700	41	18.16	17.7933	18.0511	17.3197	17.668	17.6844	13.4009	14.3541	15.9029
14	+	3.54273	8.02981	Q585I7;Q585I6	Serine/threonine-protein phosphatase (EC 3.1.3.16)	Tb04.26G5.520 Tb927.4.3630	Trypanosoma brucei brucei (strain 927/4 GUTat10.1)	294	33541		1	1	1	6.8	6.8	6.8	6.323	61905000	10	22.8542	22.8178	22.7947	22.0854	21.9018	21.8428	12.7248	13.9671	15.0487
15	+	2.44652	2.01979	Q586Z6;Q586Z5	Glyceraldehyde-3-phosphate dehydrogenase (EC 1.2.1.12)	Tb06.26G9.1030 Tb927.6.4300	Trypanosoma brucei brucei (strain 927/4 GUTat10.1)	402	43839	ACT_SITE 209; /note="Nucleophile"; /evidence="ECO:0000256|PIRSR:PIRSR000149-1"	7	7	7	26.9	26.9	26.9	323.31	3569900	33	15.6155	15.4135	15.681	16.3786	16.3441	16.2724	13.9926	13.9759	14.9673
