# Supplementary material for: Discovery of Trypanosoma brucei inhibitors enabled by a unified synthesis of diverse sulfonyl fluorides
Source: Commun Chem. 2024 Oct 19;7:237. doi: 10.1038/s42004-024-01327-8 (PMC11490619; doi:10.1038/s42004-024-01327-8)
Supplement: Supplementary file 7 — Supplementary Table 8 [file 42004_2024_1327_MOESM7_ESM.xlsx]

## Sheet: Key
Supplementary Table S8	Comparison of hits from different datasets. A comparison of hits from Tables S5, S6 and S7
Contained in this spreadsheet:
Hit comparison
Fig 5e table

## Sheet: Hit comparison
Number	Uniprot ID	Protein name	C-1alk (1.5 mM)	C-1 (0.5 mM) + C-1alk	FP biotin (4 mM)	C-1 (1 mM) + FP biotin
1	D6XM23	Lysophospholipase, putative		+	+	+
2	Q57X73	Nucleoside hydrolase, putative (EC 3.2.2.1)		+
3	Q38AG2	Prolyl endopeptidase (EC 3.4.21.-)			+	+
4	Q38CL8	V-type proton ATPase proteolipid subunit				+
5	P50885	Large ribosomal subunit protein eL18 (60S ribosomal protein L18)				+
6	Q387Q3	Inosine-5'-monophosphate dehydrogenase (EC 1.1.1.205)	+
7	Q57ZL6	Inosine-adenosine-guanosine-nucleoside hydrolase (EC 3.2.2.1)	+
8	Q38DF2;Q38DE9;Q38DF3;Q38DF0	glycerol kinase (EC 2.7.1.30) (ATP:glycerol 3-phosphotransferase)	+			+
9	Q389T1;Q389S5;Q389S0	Histone H2B	+			+
10	Q38B42	Fructose-bisphosphate aldolase (EC 4.1.2.13)				+
11	Q38CD6	Carboxypeptidase (EC 3.4.16.-)			+
12	Q57YA3	Histone H2A				+
13	Q57YW0	Glycerol-3-phosphate dehydrogenase [NAD(+)] (EC 1.1.1.8)				+
14	Q38FD9;Q38FE4	40S ribosomal protein S7				+
15	Q57YR7	Acetyl-CoA carboxylase, putative (EC 6.4.1.2)	+			+
16	Q4GYY6	Tubulin beta chain	+			+
17	Q584D4	DoxX				+
18	Q585Y2	Reticulon-like protein	+		+
19	Q586T2	Esterase, putative			+
20	Q586Z6;Q586Z5	Glyceraldehyde-3-phosphate dehydrogenase (EC 1.2.1.12)	+			+
21	Q585I6;Q585I7;Q585I8	Serine/threonine-protein phosphatase (EC 3.1.3.16)				+
22	P86934;P86939;Q38C34	Elongation factor 1-alpha 1 (EF-1-alpha 1)	+
23	D6XKT6	thioredoxin-dependent peroxiredoxin (EC 1.11.1.24)	+
24	Q381B0	T-complex protein 1 subunit alpha (CCT-alpha)	+
25	Q382C4	60S ribosomal protein L18a	+
26	Q382M7;Q382L7	Elongation factor 1 gamma, putative	+
27	Q382Z8	40S ribosomal protein S17, putative	+
28	Q383C6	Glycosomal membrane protein, putative	+
29	Q388X5;Q383V6	Large ribosomal subunit protein eL34	+
30	Q383V8	Ribosomal protein	+
31	Q383W5	glycine--tRNA ligase (EC 6.1.1.14) (Diadenosine tetraphosphate synthetase)	+
32	Q383X6	14-3-3-like protein, putative	+
33	Q384Q5	Glucose-regulated protein 78, putative	+
34	Q384S7	Glycerol-3-phosphate dehydrogenase (EC 1.1.5.3)	+
35	Q385S8	Guanine nucleotide-binding beta subunit-like protein	+
36	Q385T6	60S ribosomal protein L17, putative	+
37	Q386D9	leucine--tRNA ligase (EC 6.1.1.4) (Leucyl-tRNA synthetase)	+
38	Q386F5	Aminopeptidase (EC 3.4.11.-)	+
39	Q386I6	Dynein heavy chain, putative	+
40	Q386I7	T-complex protein 1 subunit zeta (CCT-zeta)	+
41	Q386R3	Aminopeptidase, putative (EC 3.4.11.-)	+
42	Q386W0	arginine--tRNA ligase (EC 6.1.1.19) (Arginyl-tRNA synthetase)	+
43	Q386W1	RNA helicase (EC 3.6.4.13)	+
44	Q386W9	CCT-beta	+
45	Q388C4	ADP/ATP translocase (ADP,ATP carrier protein)	+
46	Q388V7	proline--tRNA ligase (EC 6.1.1.15) (Prolyl-tRNA synthetase)	+
47	Q388Z2;Q388Z3	Plasma membrane ATPase (EC 7.1.2.1)	+
48	Q389K1	60S ribosomal protein L6, putative	+
49	Q389K9	Paraflagellar rod component	+
50	Q389P1	Heat shock protein 83	+
51	Q389P5	Argonaute-like protein	+
52	Q389R7	very-long-chain (3R)-3-hydroxyacyl-CoA dehydratase (EC 4.2.1.134)	+
53	Q38A18	Paraflagellar rod component	+
54	Q38AC0;Q38AB9;Q38AB8	Hexose transporter	+
55	Q38AE5	CCT-theta	+
56	Q38AH1	2,3-bisphosphoglycerate-independent phosphoglycerate mutase (PGMi) (TbiPGAM) (iPGAM) (EC 5.4.2.12) (Phosphoglycerate mutase)	+
57	Q38AR9	Glyceraldehyde-3-phosphate dehydrogenase (EC 1.2.1.12)	+
58	Q38B01	Clathrin heavy chain	+
59	Q38B27	Valosin-containing protein homolog	+
60	Q38BE4	Elongation factor 2	+
61	Q38BI9;Q38BI8	60S ribosomal protein L30	+
62	Q38BS5	Multifunctional fusion protein [Includes: Delta-1-pyrroline-5-carboxylate dehydrogenase (P5C dehydrogenase) (L-glutamate gamma-semialdehyde dehydrogenase); L-glutamate gamma-semialdehyde dehydrogenase (EC 1.2.1.88)]	+
63	Q38BV6	phosphopyruvate hydratase (EC 4.2.1.11)	+
64	Q38CD4	T-complex protein 1 subunit delta	+
65	Q38CI4	40S ribosomal proteins S11, putative	+
66	Q38CI6	RNA helicase (EC 3.6.4.13)	+
67	Q38CW7	Calcium motive p-type ATPase, putative (EC 3.6.3.-)	+
68	Q38D58	Kinetoplastid membrane protein KMP-11	+
69	Q38DE8	Ubiquitin-activating enzyme E1, putative	+
70	Q38DH8	60S ribosomal subunit protein L31, putative	+
71	Q38DI7	6-phosphogluconate dehydrogenase, decarboxylating (EC 1.1.1.44)	+
72	Q38DP2	60S ribosomal protein L23, putative	+
73	Q38DP9	T-complex protein 1 subunit eta (TCP-1-eta) (CCT-eta)	+
74	Q38FB8;Q38FB7;Q38FB9	Fatty acyl CoA synthetase 3 (EC 6.2.1.3)	+
75	Q38FL2	Uncharacterized protein	+
76	Q4FKD8	Dynein light chain	+
77	Q4FKG9	40S ribosomal protein S14	+
78	Q4GZ52	ARM-like helical domain-containing protein	+
79	Q4GZG4	Phosphoglycerate kinase (EC 2.7.2.3)	+
80	Q57TU7	Paraflagellar rod component	+
81	Q57U86	Glutamine hydrolysing (Not ammonia-dependent) carbomoyl phosphate synthase, putative (EC 6.3.5.5)	+
82	Q57V54;Q57V55	60S ribosomal protein L13	+
83	Q57VE2	Short-chain dehydrogenase, putative	+
84	Q57VR7	Heat shock 70 kDa protein, putative	+
85	Q57W36;Q57W35	dolichyl-diphosphooligosaccharide--protein glycotransferase (EC 2.4.99.18)	+
86	Q57WB4;Q57WB2	Tryparedoxin	+
87	Q57WX6;Q57VT8;Q383F6;Q580B5	Dynein heavy chain, putative	+
88	Q57WZ3	GTP-binding nuclear protein	+
89	Q57XJ5	ADP-ribosylation factor-like protein 3A, putative	+
90	Q57XK9;Q57XL0	DUF4201 domain-containing protein	+
91	Q57Y40	Monoglyceride lipase, putative	+
92	Q57YQ4	3-methylcrotonyl-CoA carboxylase, putative	+
93	Q57YZ8	T-complex protein 1 subunit gamma	+
94	Q57Z55	Calcium-transporting ATPase (EC 7.2.2.10)	+
95	Q57ZC7	Putative enoyl-CoA reductase (Putative 3-oxo-5-alpha-steroid 4-dehydrogenase) (EC 1.3.1.-)	+
96	Q57ZI7	60S ribosomal protein L19, putative	+
97	Q580S2;Q381N6;Q57TX7	Tb-292 membrane associated protein	+
98	Q580U1	Hsc70-interacting protein (Hip), putative	+
99	Q582X2	ATP-dependent DEAD/H RNA helicase, putative	+
100	Q581Z5	Golgi/lysosome glycoprotein 1	+
101	Q581V1	Amidinotransferase	+
102	Q583T1;Q383F5	40S ribosomal protein L14, putative	+
103	Q584M0;Q584L8	Amino acid transporter, putative	+
104	Q584N8;Q57X01;Q57UV1	Retrotransposon hot spot (RHS) protein, putative	+
105	Q583Q5	L-threonine 3-dehydrogenase, putative (EC 1.1.1.103)	+
106	Q585N1	Protein phosphatase 2C, putative (EC 3.1.3.16)	+
107	Q585X3	Heat shock 70 kDa protein, mitochondrial, putative	+
108	Q586B2	Paraflagellar rod component	+
109	Q586V2	phosphoenolpyruvate carboxykinase (ATP) (EC 4.1.1.49)	+
110	Q8IFI8;Q584M5	Retrotransposon hot spot (RHS) protein, putative retrotransposon hot spot protein 4 (RHS4), putative	+
111	Q586M2	Voltage-dependent anion-selective channel
112	Q38DN0	Gim5B protein
113	Q57Z31	Histone H4
114	Q388M0	Uncharacterized protein
115	Q388M1	Glycogen synthase kinase 3 (GSK-3 short) (EC 2.7.11.26)
116	Q388W4	Glutathione gamma-glutamylcysteinyltransferase
117	Q388X2	Heat shock protein, putative
118	Q389I7;Q38EW1	40S ribosomal protein S3
119	Q389T8	Trypanothione reductase (EC 1.8.1.12) (N(1),N(8)-bis(glutathionyl)spermidine reductase)
120	Q38A32	Phosphoribosylpyrophosphate synthetase, putative (EC 2.7.6.1)
121	Q38A55	isoleucine--tRNA ligase (EC 6.1.1.5) (Isoleucyl-tRNA synthetase)
122	Q384A6	Proteasome regulatory non-ATP-ase subunit 2
123	Q384D1	Ribose 5-phosphate isomerase, putative (EC 5.3.1.6)
124	Q384J9	40S ribosomal protein S26
125	Q384Q0	Cilia- and flagella-associated protein 52
126	Q384T0	Histone H2B
127	Q384V4	serine--tRNA ligase (EC 6.1.1.11) (Seryl-tRNA synthetase)
128	Q384Y3	14-3-3-like protein, putative
129	Q385B0	Aminopeptidase, putative
130	Q385B8;Q385B9	40S ribosomal protein S21, putative
131	Q385D9	40S ribosomal protein S5, putative
132	Q385E9	Large ribosomal subunit protein eL28
133	Q385L6	Triosephosphate isomerase (EC 5.3.1.1)
134	Q385M4	Malic enzyme
135	Q385U7	Prostaglandin f synthase (EC 1.1.-.-)
136	Q385V6	Protein kinase A regulatory subunit
137	Q385Z7	Lectin, putative
138	Q386E7	Adenylosuccinate synthetase (AMPSase) (AdSS) (EC 6.3.4.4) (IMP--aspartate ligase)
139	Q386F2	40S ribosomal protein S4
140	Q386K8	Phosphoribosylpyrophosphate synthetase, putative (EC 2.7.6.1)
141	Q386L1	Ribosomal protein L37
142	Q386P5	Heat shock protein, mitochondrial, putative
143	Q386P9	DUF4201 domain-containing protein
144	Q386R7	Dynein heavy chain, putative
145	Q386R9	Uncharacterized protein
146	Q386S3	phenylalanine--tRNA ligase (EC 6.1.1.20)
147	Q386V3	60S acidic ribosomal protein P0
148	Q387E0;Q387E1	Calpain, putative
149	Q387G2	Peptidyl-prolyl cis-trans isomerase (PPIase) (EC 5.2.1.8)
150	Q387H4	Protein phosphatase 2C, putative (EC 3.1.3.16)
151	Q387H6	Eukaryotic translation initiation factor 5A (eIF-5A)
152	Q387Q5	peptidylprolyl isomerase (EC 5.2.1.8)
153	Q387T8	Uncharacterized protein
154	Q388A9	Intraflagellar transport protein 80
155	Q388B7	Kinesin-like protein
156	Q388D3	40S ribosomal protein S2, putative
157	Q388E8	Probable eukaryotic initiation factor 4A (EC 3.6.4.13) (ATP-dependent RNA helicase eIF4A)
158	Q388I8	Pyruvate kinase (EC 2.7.1.40)
159	Q38AD5	Eukaryotic translation initiation factor 3 subunit 8, putative
160	Q38AE1	Protein disulfide isomerase (EC 5.3.4.1)
161	Q38AG0	AP complex subunit beta
162	D6XEZ2	Cytoplasmic dynein 2 heavy chain 1
163	D6XI07	pyridoxal kinase (EC 2.7.1.35)
164	D6XJQ7	COG4 transport protein middle alpha-helical bundle domain-containing protein
165	D6XMQ7;Q382G2;D6XLJ6	Small GTP-binding protein Rab1, putative
166	D7SG81	60S ribosomal protein L44
167	D7SGA2;Q8IFJ1	Retrotransposon hot spot (RHS) protein, putative
168	Q380Y7	AMP-activated protein kinase glycogen-binding domain-containing protein
169	Q381B3	Dihydrolipoyl dehydrogenase (EC 1.8.1.4)
170	D6XCY8	Proteasome alpha 7 subunit (EC 3.4.25.1)
171	D6XDN4	ATP-dependent 6-phosphofructokinase (ATP-PFK) (Phosphofructokinase) (EC 2.7.1.11) (Phosphohexokinase)
172	Q381H3	Nucleoside diphosphate kinase (EC 2.7.4.6)
173	Q381J6	60S ribosomal protein L27, putative
174	Q381P8	TOG domain-containing protein
175	Q382A7	Dynein, putative
176	Q382B2	T-complex protein 1 subunit epsilon (CCT-epsilon)
177	Q382B8	Uncharacterized protein
178	Q382C8	RNA-binding protein
179	Q382D7;Q382D5	RNA-binding protein
180	Q382I7	Paraflagellar rod component, putative
181	Q382Y3	Microtubule-associated protein
182	Q383C1	Eukaryotic translation initiation factor 3 subunit E (eIF3e) (Eukaryotic translation initiation factor 3 subunit 6)
183	Q383V7	40S ribosomal protein S27, putative
184	Q38AM9	40S ribosomal protein S24
185	Q38AP0	Nucleoside-diphosphate kinase
186	Q38AQ4	Alternative oxidase (EC 1.-.-.-)
187	Q38AV5	Chaperonin Hsp60, mitochondrial
188	Q38AW9	60S ribosomal protein L37a, putative (60S ribosomal proteins L37, putative)
189	Q38AZ9	Universal minicircle sequence binding protein (UMSBP), putative
190	Q38B00	Universal minicircle sequence binding protein (UMSBP), putative
191	Q38B23	Cilia- and flagella-associated protein 36 (Coiled-coil domain-containing protein 104)
192	Q38B37	N-acetyltransferase subunit Nat1, putative
193	Q38B58;Q38B56	60S ribosomal protein L24, putative
194	Q38B66;Q38B67	40S ribosomal protein S10, putative
195	Q38B69	40S ribosomal protein S18, putative
196	Q38B98;Q57WI3	Ubiquitin/ribosomal protein S27a, putative
197	Q38BD7	Eukaryotic translation initiation factor 3 subunit L (eIF3l)
198	Q38BI2	FCP1 homology domain-containing protein
199	Q38BK1	Probable eukaryotic initiation factor 4A (ATP-dependent RNA helicase eIF4A)
200	Q38BK7;Q38BK6	Small ribosomal subunit protein eS1
201	Q38BN3	Aspartate aminotransferase (EC 2.6.1.1)
202	Q38BR9;Q38FV6	60S ribosomal proteins L38, putative
203	Q38BS1	Fatty acyl CoA synthetase, putative (EC 6.2.1.3)
204	Q38BV4	Splicing factor PTSR1 interacting protein
205	Q38C01	Metacaspase MCA4
206	Q38C25	Cilia- and flagella-associated protein 20
207	Q38C41	Phosphotransferase (EC 2.7.1.-)
208	Q38C42	Phosphotransferase (EC 2.7.1.-)
209	Q38CY6;Q38C82	Ribosomal protein L36, putative
210	Q38C90	NOT1
211	Q38C91	methionine--tRNA ligase (EC 6.1.1.10)
212	Q38C92	Post-transcriptional regulator MKT1L (Inactive endonuclease MKT1L)
213	Q38CA1	Hypoxanthine-guanine phosphoribosyltransferase, putative
214	Q587D5;Q38CD0	60S ribosomal protein L9, putative
215	Q38CD1	40S ribosomal protein S23, putative
216	Q38CJ3	TRAF3-interacting protein 1 C-terminal domain-containing protein
217	Q38CW9;Q38CL1	60S ribosomal protein L32
218	Q38CM1	Centromere/microtubule binding protein cbf5, putative
219	Q38CX3	40S ribosomal protein S6
220	Q38CY8	60S ribosomal protein L5, putative
221	Q57YL9;Q38D25	60S ribosomal protein L26, putative
222	Q38D65;Q38D64	ADP-ribosylation factor
223	Q38DU2	Polyadenylate-binding protein (PABP)
224	Q38DY5	CS domain-containing protein
225	Q38E19	Uncharacterized protein
226	Q38E83	PBP1-interacting protein LSM12
227	Q38EA2	RNA-binding protein, putative
228	Q38EC5	60S ribosomal protein L10, putative
229	Q38EI1	Uncharacterized protein
230	Q38EI9	60S ribosomal protein L11, putative
231	Q38EJ5	Tetratricopeptide SHNi-TPR domain-containing protein
232	Q38EN1	GRAM domain-containing protein
233	Q38EV2;Q38EV1;Q38EU9	Arginine kinase (EC 2.7.3.3)
234	Q38EX8	thioredoxin-dependent peroxiredoxin (EC 1.11.1.24)
235	Q38EY6	60S acidic ribosomal protein, putative
236	Q38F34	Proliferating cell nuclear antigen
237	Q38F38	Ribosomal protein S6, putative
238	Q38F42	Phosphodiesterase (EC 3.1.4.-)
239	Q38F76	Probable eukaryotic initiation factor 4A (eIF-4A) (EC 3.6.4.13) (ATP-dependent RNA helicase eIF4A)
240	Q38FS0;Q38FR8	Uncharacterized protein
241	Q580D8;Q4FKD4	Ribosomal protein L21E (60S), putative
242	Q4GYJ4	Glucose-6-phosphate isomerase (EC 5.3.1.9)
243	Q4GYQ5	40S ribosomal protein S11, putative
244	Q4GY96	Phospholipase A1, putative (EC 3.1.1.32)
245	Q4GYI2	alanine transaminase (EC 2.6.1.2)
246	Q4GYW5	Coatomer subunit beta (Beta-coat protein)
247	Q4GYY5	Tubulin alpha chain
248	Q57TX9	ATP synthase subunit alpha, mitochondrial
249	Q57TY3	Uncharacterized protein
250	Q57Y42;Q57U47	H(+)-exporting diphosphatase (EC 7.1.3.1)
251	Q57U85	Orotidine-5-phosphate decarboxylase/orotate phosphoribosyltransferase, putative (EC 2.4.2.10, EC 4.1.1.23)
252	Q57UC1	Translation initiation factor beta propellor-like domain-containing protein
253	Q57UH2	69 kDa paraflagellar rod protein
254	Q57UL8;Q57UL6;Q57X35	Flagellar calcium-binding protein TB-44A
255	Q57UP8	Fatty acid elongase 1 (EC 2.3.1.-) (Beta-ketoacyl-CoA synthase) (Elongation of fatty acids protein)
256	Q57UX4	Clu domain-containing protein
257	Q57V37;Q57V35	60S ribosomal protein L7, putative
258	Q57V97	Protein phosphatase 2C, putative (EC 3.1.3.16)
259	Q57VK2	Eukaryotic translation initiation factor 3 subunit A
260	Q57VM1	60S ribosomal protein L7a
261	Q57VN5	JAB1/MPN/MOV34 metalloenzyme domain-containing protein
262	Q57VP3	40S ribosomal protein S9, putative
263	Q57VV0	40S ribosomal protein S16, putative
264	Q57VX7;Q57VX4;Q57VX8;Q57VX3;Q57VX6	75 kDa invariant surface glycoprotein (Invariant surface glycoprotein, putative)
265	Q57VZ2	Nucleoside phosphorylase, putative (EC 2.4.2.-)
266	Q57W07	Nuclear transport factor 2 (NTF-2)
267	Q57W25	non-specific serine/threonine protein kinase (EC 2.7.11.1)
268	Q57W45	E2 ubiquitin-conjugating enzyme (EC 2.3.2.23)
269	Q57W54	threonine--tRNA ligase (EC 6.1.1.3) (Threonyl-tRNA synthetase)
270	Q57W56	60S ribosomal protein L2, putative
271	Q57W63	Coronin
272	Q57WH0	C2 domain-containing protein
273	Q57WH7	tyrosine--tRNA ligase (EC 6.1.1.1) (Tyrosyl-tRNA synthetase)
274	Q57WJ7;Q57XZ9	Calpain, putative
275	Q57WS0	protein disulfide-isomerase (EC 5.3.4.1)
276	Q57WT9	Asparagine synthetase a, putative (EC 6.3.1.1)
277	Q57WX9	Protein transport protein Sec61 gamma subunit, putative
278	Q57X06	AB hydrolase-1 domain-containing protein
279	Q57X64	Adenosine 5'-monophosphoramidase, putative
280	Q57X66	PX domain-containing protein
281	Q57X68	Thioredoxin domain-containing protein
282	Q57X86	Uncharacterized protein
283	Q57X93	Peptidyl-prolyl cis-trans isomerase (PPIase) (EC 5.2.1.8)
284	Q57XC5	Ubiquitin-like 1-activating enzyme E1A
285	Q57XD5	propanoyl-CoA C-acyltransferase (EC 2.3.1.176) (Propanoyl-CoA C-acyltransferase)
286	Q57XH7	Phosphoacetylglucosamine mutase (PAGM) (EC 5.4.2.3) (Acetylglucosamine phosphomutase) (N-acetylglucosamine-phosphate mutase)
287	Q57XK6	U-box domain-containing protein
288	Q57XQ5	Uncharacterized protein
289	Q57XQ9	Methyltransferase domain-containing protein
290	Q57XX0	40S ribosomal protein S25
291	Q57XX1	ATP synthase subunit beta (EC 7.1.2.2)
292	Q57YA8;Q57YB2	Nitroreductase domain-containing protein
293	Q57YC8	Mu-adaptin 1, putative
294	Q57YL6	40S ribosomal protein S8
295	Q584K4;Q57YU3	Calreticulin
296	Q57Z03	Major vault protein
297	Q57ZL2	Intraflagellar transport protein 56 homolog (Putative IFT protein C3)
298	Q57Z07	RNA helicase (EC 3.6.4.13)
299	Q57ZT3	Translation initiation factor, putative
300	Q57ZX0	Stress-induced protein sti1, putative
301	Q580A4	AP-1 complex subunit gamma
302	Q580D6	H(+)-transporting two-sector ATPase (EC 7.1.2.2)
303	Q580G3	Lysine--tRNA ligase (EC 6.1.1.6) (Lysyl-tRNA synthetase)
304	Q580G8	Paraflagellar rod component
305	Q580H2	Probable eukaryotic initiation factor 4A (EC 3.6.4.13) (ATP-dependent RNA helicase eIF4A)
306	Q580K6	40S ribosomal protein S15a, putative
307	Q580L2	73 kDa paraflagellar rod protein
308	Q580N5;Q580N2;Q580N4;Q580N3;Q580N1	Nodulin-like domain-containing protein
309	Q580V7	Cofilin/actin depolymerizing factor, putative
310	Q580Z5	Nucleolar protein 56
311	Q581E8	Peptidase M20/M25/M40, putative
312	Q581Q1;Q581Q2	Ribosomal protein L3, mitochondrial, putative
313	Q581V4	RuvB-like helicase (EC 3.6.4.12)
314	Q582J4	Protein disulfide isomerase, putative (EC 5.3.4.1)
315	Q582N2	60S ribosomal protein L4
316	Q582Q6	Aminopeptidase (EC 3.4.11.-)
317	Q582R3;Q582Q9	Dynamin, putative
318	Q582R7	Rab GDP dissociation inhibitor
319	Q582T6	Succinate--CoA ligase [ADP-forming] subunit alpha, mitochondrial (EC 6.2.1.5) (Succinyl-CoA synthetase subunit alpha) (SCS-alpha)
320	Q57ZH2;Q57ZH1	60S ribosomal protein L23a
321	Q583F5	Enkurin domain-containing protein
322	Q583I5	C2 domain-containing protein
323	Q583I6	Antigenic protein, putative
324	Q583I9;Q583J0	DNA/RNA-binding protein Alba-like domain-containing protein
325	Q583K7	Ribosomal protein S19, putative
326	Q584E2	Thioredoxin, putative
327	Q584F6	asparagine--tRNA ligase (EC 6.1.1.22) (Asparaginyl-tRNA synthetase)
328	Q584G9	60S ribosomal protein L35A, putative
329	Q586I4	60S acidic ribosomal protein P2, putative
330	Q584L9;Q584M1;Q583G7	Amino acid transporter 8, putative
331	Q584N0;Q584N3;Q584M9	Retrotransposon hot spot (RHS) protein, putative
332	Q586H9	Uncharacterized protein
333	Q584S6;Q584S0	Adenosine kinase (AK) (EC 2.7.1.20) (Adenosine 5'-phosphotransferase)
334	Q584Z0	Endosomal trafficking protein RME-8, putative
335	Q586R7	RNA-binding protein, putative
336	Q585J1;Q585J3;Q38B20	Translation elongation factor 1-beta, putative
337	Q585J5	60S ribosomal protein L13a, putative
338	Q586R0;Q586R1	Branched-chain amino acid aminotransferase, putative
339	Q585V4	Chaperone protein DnaJ, putative
340	Q586H6;Q38CY7	Ribosomal protein L15
341	Q9N942;Q57X02	Retrotransposon hot spot (RHS) protein, putative retrotransposon hot spot protein 5 (RHS5), putative
342	Q587A3	Eukaryotic translation initiation factor 3 subunit 7-like protein
343	Q587B4	valine--tRNA ligase (EC 6.1.1.9) (Valyl-tRNA synthetase)
344	Q587C5	glutamate--tRNA ligase (EC 6.1.1.17) (Glutamyl-tRNA synthetase)
345	Q587E3	Post-transcriptional regulator MKT1 (Inactive endonuclease MKT1)
346	Q586U4	Obg-like ATPase 1
347	Q383X0	Adenosylhomocysteinase (EC 3.13.2.1)
348	Q383E1	Guanine nucleotide-binding protein beta subunit-like protein
349	Q383E5;Q383E9	Heat shock protein 70
350	Q383F3	Malate dehydrogenase (EC 1.1.1.37)
351	Q383K0;Q383I8	Small ribosomal subunit protein uS2
352	Q383T7	Polyubiquitin, putative
		empty boxes in C-1alk row means protein was also detected in DMSO treated control

## Sheet: Fig5e
Uniprot ID	Protein name	Length	C-1alk (1.5 mM)	C-1 (0.5 mM) + C-1alk	FP biotin (4 mM)	C-1 (1 mM) + FP biotin
D6XM23	Lysophospholipase, putative	280
Q57X73	Nucleoside hydrolase, putative (EC 3.2.2.1)	357
Q38DE9	glycerol kinase (EC 2.7.1.30)	512
Q389T1	Histone H2B	112
Q57YR7	Acetyl-CoA carboxylase, putative (EC 6.4.1.2)	2181
Q4GYY6	Tubulin beta chain	442
Q586Z6	Glyceraldehyde-3-phosphate dehydrogenase (EC 1.2.1.12)	402
